# Supplementary material for: Genetic associations with carotid intima-media thickness link to atherosclerosis with sex-specific effects in sub-Saharan Africans
Source: Nat Commun. 2022 Feb 14;13:855. doi: 10.1038/s41467-022-28276-x (PMC8844072; doi:10.1038/s41467-022-28276-x)
Supplement: Supplementary file 4 — Supplementary Data 1 [file 41467_2022_28276_MOESM4_ESM.xlsx]

## Sheet: SuppData1_SampleDescriptive
Supplementary Data 1: Descriptive characteristics of sample stratified by gender (men and women) and by regions (West, sSouth and East)
Men	West	N=1751	South	N=1651	East	N=847	Total	N=4249
	median	iqr	median	iqr	median	iqr	median	iqr
Age	50.00	10.00	50.00	10.00	48.00	9.00	50.00	10.00
Mean Max cIMT	0.800	0.185	0.695	0.150	0.660	0.145	0.725	0.195
Bmi	20.82	3.77	22.98	7.14	22.25	4.96	21.66	5.20
Systolic blood pressure	119.00	23.50	128.00	26.00	119.00	24.00	122.00	25.00
Diastolic blood pressure	75.00	15.00	84.00	18.00	77.00	14.50	78.50	17.00
Total cholesterol	3.34	1.24	3.92	1.35	4.16	1.40	3.71	1.41
Triglycerides	0.63	0.40	0.86	0.58	0.93	0.62	0.76	0.53
LDL-C	1.85	0.93	2.27	1.15	2.41	1.16	2.10	1.16
HDL	1.13	0.47	1.14	0.51	1.17	0.52	1.14	0.49
Fasting Glucose	4.72	0.97	4.92	0.98	5.05	0.85	4.87	0.97
Serum creatinine	71.00	17.16	72.05	20.07	71.04	17.45	71.43	18.42
Women	West	N=1881	South	N=1410	East	N=1022	Total	N=4313
	median	iqr	median	iqr	median	iqr	median	iqr
age	51.00	9.00	51.00	10.00	47.00	8.00	50.00	10.00
Mean Max cIMT	0.790	0.188	0.690	0.140	0.675	0.140	0.720	0.175
Bmi	20.53	4.05	29.20	9.48	26.84	8.60	23.81	9.29
Systolic blood pressure	113.00	25.50	126.50	28.00	113.00	26.50	118.00	28.50
Diastolic blood pressure	72.50	14.50	80.50	16.50	76.50	17.00	76.00	16.50
Total cholesterol	3.13	1.08	4.18	1.37	4.34	1.31	3.70	1.52
Triglycerides	0.61	0.34	0.88	0.55	0.92	0.54	0.76	0.50
LDL-C	1.75	0.86	2.49	1.13	2.58	1.12	2.16	1.19
HDL	1.04	0.41	1.15	0.39	1.17	0.47	1.11	0.42
Fasting Glucose	4.73	0.85	4.76	0.94	5.06	0.96	4.81	0.92
Serum creatinine	59.24	14.02	65.63	18.66	61.62	16.10	61.49	16.51
﻿BMI: body mass index; LDL-C: Low Density Lipoprotein determined by friedwald calculation; HDL: High Density Lipoprotein
iqr: interquartile range
