# Supplementary material for: Genetic associations with carotid intima-media thickness link to atherosclerosis with sex-specific effects in sub-Saharan Africans
Source: Nat Commun. 2022 Feb 14;13:855. doi: 10.1038/s41467-022-28276-x (PMC8844072; doi:10.1038/s41467-022-28276-x)
Supplement: Supplementary file 5 — Supplementary Data 2 [file 41467_2022_28276_MOESM5_ESM.xlsx]

## Sheet: SuppData2_Per regions GWAS res
Supplementary Data 2: Analysis of top SNPs variants in the combined analysis by regions (West, South and East)
BP: position, CHR: chromosome, SNP: single nucleotide polymorphism, ALLELE1: effect allele, ALLELE0: non-effect allele, A1FREQ_ALL: effect allele frequency for the combined sample, BETA_All: SNP effect for the combined analysis, SE_All: standard error for the combined analysis, P_BOLT_LMM_All: p-value for the combined analysis,A1FREQ_East: effect allele frequency for East sample, BETA_East: SNP e…
BP	CHR	SNP	ALLELE1	ALLELE0	A1FREQ_All	BETA_All	SE_All	P_BOLT_LMM_All	A1FREQ_East	BETA_East	SE_East	P_BOLT_LMM_East	A1FREQ_West	BETA_West	SE_West	P_BOLT_LMM_West	A1FREQ_South	BETA_South	SE_South	P_BOLT_LMM_South	A1FREQ_Females	BETA_Females	SE_Females	P_BOLT_LMM_Females	A1FREQ_Males	BETA_Males	SE_Males	P_BOLT_LMM_Males
1883451	20	rs6045318	A	G	0.969724	-0.0313981	0.0058449	4.7e-08	0.986327	-0.0138409	0.0178953	0.44	0.961326	-0.0262269	0.00829475	0.0014	0.970184	-0.0416843	0.00937782	8.9e-06	0.972811	-0.0268835	0.0085056	0.0012	0.966612	-0.0398757	0.00811929	7.1e-07
107570359	5	rs552690895	G	A	0.984178	-0.0428127	0.00763643	2.5e-08	0.986537	-0.0253155	0.0172531	0.14	0.978315	-0.045069	0.0106102	2.2e-05	0.989993	-0.0450879	0.0146974	0.0022	0.984198	-0.0322454	0.0104723	0.002	0.984158	-0.054453	0.0111759	1.5e-06
