# Supplementary material for: Genetic associations with carotid intima-media thickness link to atherosclerosis with sex-specific effects in sub-Saharan Africans
Source: Nat Commun. 2022 Feb 14;13:855. doi: 10.1038/s41467-022-28276-x (PMC8844072; doi:10.1038/s41467-022-28276-x)
Supplement: Supplementary file 7 — Supplementary Data 4 [file 41467_2022_28276_MOESM7_ESM.xlsx]

## Sheet: SuppData4_SexDiff
Supplementary Data 4: Selected SNPs (p<1E-06) for the sex-difference test
SNP	CHR	BP	A1	A0	A1FREQ W	BETA W	SE W	P W	A1FREQ M	BETA M	SE MEN	P M	p Sex diff	Genic position	Nearest Gene
rs12350396	9	38487113	T	C	0.86	0.009	0.004	0.013	0.852	-0.018	0.004	8.2e-06	3.46e-07	intergenic	IGFBPL1;FAM95C
rs150840489	15	71088277	G	A	0.975	-0.051	0.009	2.4e-09	0.977	0.012	0.009	0.17	4.38e-07	intergenic	UACA;LARP6
rs11585710	1	17276223	C	T	0.617	0.007	0.003	0.0049	0.612	-0.012	0.003	2.7e-05	4.84e-07	intronic	CROCC
rs11586910	1	17276357	T	C	0.617	0.007	0.003	0.0049	0.612	-0.012	0.003	2.7e-05	4.84e-07	intronic	CROCC
rs150481830	11	17754454	T	C	0.458	0.012	0.003	7.7e-05	0.469	-0.009	0.003	0.0033	4.9e-07	intergenic	MYOD1;KCNC1
SNP: Single Nucleotide Polymorphism; CHR: chromosome; A1: alternative allele; A0: reference Allele; A1FREQW: alternative allele frequency women; A1FREQM: alternative allele frequency men; PW: p-value women; PM: p-value men; BETA W: beta women; BETA W: beta men; SE W: standard error women; SE M: standard error men; p Sex diff: p-value sex-difference
