# Supplementary material for: Genetic associations with carotid intima-media thickness link to atherosclerosis with sex-specific effects in sub-Saharan Africans
Source: Nat Commun. 2022 Feb 14;13:855. doi: 10.1038/s41467-022-28276-x (PMC8844072; doi:10.1038/s41467-022-28276-x)
Supplement: Supplementary file 8 — Supplementary Data 5 [file 41467_2022_28276_MOESM8_ESM.xlsx]

## Sheet: SuppData5_SNPs_LookupcIMTGwas
Supplementary Data 5: Summary of look-up from previously reported variants for cIMT
CHR: chromosome, BP: position, SNP: single nucleotide polymorphism, ALLELE1: effect allele, ALLELE0: non-effect allele, A1FREQ: effect allele frequency for the combined sample, INFO: insfo score for imputation quality; BETA: SNP effect for the combined analysis, SE: standard error for the combined analysis, P_BOLT_LMM: p-value for the combined analysis, p.adjust.fdr: p-value adjusted for false di…
CHR	BP	SNP	ALLELE1	ALLELE0	A1FREQ	INFO	BETA	SE	P_BOLT_LMM_INF	P_BOLT_LMM	p.adjust.fdr	p.adjust.bonf	N_gwas	h2.gwas	z.gwas	bin	chromStart	name	pubMedID	author	pubDate	journal	title	trait	initSample	replSample	region	genes	riskAllele	riskAlFreq	pValue	pValueDesc	orOrBeta	ci95	platform	cnv	lower.cat	upper.cat	nsample.cat	beta.cat	risk.allele.af	sd.cat	sd.cat2	z.cat	h2.cat	pvalue	lower.cat.1	upper.cat.1	risk.allele.cat
1	100361925	rs2230307	G	A	0.98598	0.995058	-0.00932322	0.00794142	0.24	0.23	0.472105263157895	1	10000	0.000137808396897498	-1.17399910847178	1350	100361924	rs2230307	26343869	Xie G	2015-09-05	Atherosclerosis	Genome-wide association study on progression of carotid artery intima media thickness over 10 years in a Chinese cohort.	Carotid intima media thickness	810 Chinese ancestry individuals	NA	1p21.2	AGL	rs2230307-?	NR	4e-07	(Multiple-adjusted)	NA		Illumina [32817]	N	NA	NA	810	NA	NA	NA	NA	NA	NA	NA	NA	NA	?
1	230199398	rs12040273	C	T	0.205346	1	-0.0017875	0.00229298	0.44	0.46	0.7332	1	10000	6.07666333899017e-05	-0.779553245122068	2341	230199397	rs12040273	26343869	Xie G	2015-09-05	Atherosclerosis	Genome-wide association study on progression of carotid artery intima media thickness over 10 years in a Chinese cohort.	Carotid intima media thickness	810 Chinese ancestry individuals	NA	1q42.13	GALNT2	rs12040273-?	NR	6e-06	(Multiple-adjusted)	NA		Illumina [32817]	N	NA	NA	810	NA	NA	NA	NA	NA	NA	NA	NA	NA	?
1	89474818	rs17433780	A	G	0.699012	1	0.000438763	0.00202046	0.83	0.84	0.936	1	10000	4.7158223088808e-06	0.217159953673916	1267	89474817	rs17433780	26343869	Xie G	2015-09-05	Atherosclerosis	Genome-wide association study on progression of carotid artery intima media thickness over 10 years in a Chinese cohort.	Carotid intima media thickness	810 Chinese ancestry individuals	NA	1p22.2	GBP3	rs17433780-?	NR	2e-06	(Multiple-adjusted)	NA		Illumina [32817]	N	NA	NA	810	NA	NA	NA	NA	NA	NA	NA	NA	NA	?
10	30162423	rs2150562	A	G	0.343995	1	0.0024362	0.00196178	0.21	0.22	0.472105263157895	1	10000	0.000154190743658012	1.24183139801609	815	30162422	rs2150562	31801372	Strawbridge RJ	2019-12-05	Arterioscler Thromb Vasc Biol	Carotid Intima-Media Thickness: Novel Loci, Sex-Specific Effects, and Genetic Correlations With Obesity and Glucometabolic Traits in UKB.	Carotid intima media thickness (mean-maximum)	22,179 British ancestry individuals	NA	10p11.23	NR	rs2150562-A	0.31	2e-08		0.009	[0.0051-0.0129] unit increase	NR [NR] (imputed)	N	0.0051	0.0129	22179	0.009	0.31	0.00198979591836735	0.296332657741512	4.52307692307692	0.00113748762868206	NA	0.0051	0.0129	A
10	56620608	10:56620608	G	A	0.534583	1	0.00253948	0.00187256	0.18	0.17	0.472105263157895	1	10000	0.000183881587008918	1.35615414192336	1016	56620607	rs975809	26343869	Xie G	2015-09-05	Atherosclerosis	Genome-wide association study on progression of carotid artery intima media thickness over 10 years in a Chinese cohort.	Carotid intima media thickness	810 Chinese ancestry individuals	NA	10q21.1	PCDH15	rs975809-?	NR	7e-09	(Age-sex-adjusted)	NA		Illumina [32817]	N	NA	NA	810	NA	NA	NA	NA	NA	NA	NA	NA	NA	?
10	71332204	rs4536103	A	G	0.742155	0.938204	0.00316895	0.00218079	0.15	0.15	0.472105263157895	1	10000	0.000211111254064758	1.45312019956071	1129	71332203	rs4536103	26343869	Xie G	2015-09-05	Atherosclerosis	Genome-wide association study on progression of carotid artery intima media thickness over 10 years in a Chinese cohort.	Carotid intima media thickness	810 Chinese ancestry individuals	NA	10q22.1	NEUROG3	rs4536103-?	NR	8e-06	(Multiple-adjusted)	NA		Illumina [32817]	N	NA	NA	810	NA	NA	NA	NA	NA	NA	NA	NA	NA	?
11	103668962	rs2019090	A	T	0.553838	1	0.0026291	0.00186917	0.16	0.16	0.472105263157895	1	10000	0.000197802006828087	1.40656013096722	1375	103668961	rs2019090	31801372	Strawbridge RJ	2019-12-05	Arterioscler Thromb Vasc Biol	Carotid Intima-Media Thickness: Novel Loci, Sex-Specific Effects, and Genetic Correlations With Obesity and Glucometabolic Traits in UKB.	Carotid intima media thickness (mean-maximum)	22,179 British ancestry individuals	NA	11q22.3	NR	rs2019090-A	0.29	6e-10		0.01	[0.0061-0.0139] unit increase	NR [NR] (imputed)	N	0.0061	0.0139	22179	0.01	0.29	0.00198979591836735	0.296332657741512	5.02564102564103	0.000921564150118232	NA	0.0061	0.0139	A
11	103668962	rs2019090	A	T	0.553838	1	0.0026291	0.00186917	0.16	0.16	0.472105263157895	1	10000	0.000197802006828087	1.40656013096722	1375	103668961	rs2019090	31801372	Strawbridge RJ	2019-12-05	Arterioscler Thromb Vasc Biol	Carotid Intima-Media Thickness: Novel Loci, Sex-Specific Effects, and Genetic Correlations With Obesity and Glucometabolic Traits in UKB.	Carotid intima media thickness (mean)	10,708 British ancestry men, 11,471 British ancestry women	NA	11q22.3	MIR4693	rs2019090-A	0.29	8e-09		0.009	[0.0051-0.0129] unit increase	NR [NR] (imputed)	N	0.0051	0.0129	22179	0.009	0.29	0.00198979591836735	0.296332657741512	4.52307692307692	0.00114398939712926	NA	0.0051	0.0129	A
11	20554790	rs11025608	G	T	0.869775	1	0.00252129	0.00275578	0.36	0.35	0.620454545454545	1	10000	8.36989795661438e-05	0.91490975331848	741	20554789	rs11025608	31801372	Strawbridge RJ	2019-12-05	Arterioscler Thromb Vasc Biol	Carotid Intima-Media Thickness: Novel Loci, Sex-Specific Effects, and Genetic Correlations With Obesity and Glucometabolic Traits in UKB.	Carotid intima media thickness (maximum)	22,179 British ancestry individuals	NA	11p15.1	PRMT3, SLC6A5	rs11025608-G	0.44	3e-08		0.01	[0.0061-0.0139] unit decrease	NR [NR] (imputed)	N	0.0061	0.0139	22179	0.01	0.44	0.00198979591836735	0.296332657741512	5.02564102564103	0.000728290313996534	NA	0.0061	0.0139	G
13	111049623	rs9515203	T	C	0.729921	1	-0.00306978	0.00211787	0.15	0.15	0.472105263157895	1	10000	0.000210050961540045	-1.4494657368016	1432	111049622	rs9515203	31801372	Strawbridge RJ	2019-12-05	Arterioscler Thromb Vasc Biol	Carotid Intima-Media Thickness: Novel Loci, Sex-Specific Effects, and Genetic Correlations With Obesity and Glucometabolic Traits in UKB.	Carotid intima media thickness (mean-maximum)	22,179 British ancestry individuals	NA	13q34	NR	rs9515203-T	0.74	2e-07		0.009	[0.0051-0.0129] unit decrease	NR [NR] (imputed)	N	0.0051	0.0129	22179	0.009	0.74	0.00198979591836735	0.296332657741512	4.52307692307692	0.00134233206787166	NA	0.0051	0.0129	T
14	50101682	rs2985684	C	G	0.555495	0.997983	0.00249434	0.00188446	0.19	0.21	0.472105263157895	1	10000	0.000175170662826913	1.32363647941585	967	50101681	rs2985684	26343869	Xie G	2015-09-05	Atherosclerosis	Genome-wide association study on progression of carotid artery intima media thickness over 10 years in a Chinese cohort.	Carotid intima media thickness	810 Chinese ancestry individuals	NA	14q21.3	DNAAF2	rs2985684-?	NR	2e-06	(Age-sex-adjusted)	NA		Illumina [32817]	N	NA	NA	810	NA	NA	NA	NA	NA	NA	NA	NA	NA	?
16	88966667	rs844396	C	T	0.667966	0.964151	-0.000390528	0.00200104	0.85	0.83	0.936	1	10000	3.80882623810177e-06	-0.195162515491944	1263	88966666	rs844396	30510157	Franceschini N	2018-12-03	Nat Commun	GWAS and colocalization analyses implicate carotid intima-media thickness and carotid plaque loci in cardiovascular outcomes.	Carotid intima media thickness	Up to 71,128 European ancestry individuals	NA	16q24.3	CBFA2T3	rs844396-T	0.3	6e-09		0.0051	[0.0033-0.0069] unit decrease	Affymetrix, Illumina [9574088] (imputed)	N	0.0033	0.0069	71128	0.0051	0.3	0.000918367346938775	0.24492703908981	5.55333333333334	0.000908604098198525	NA	0.0033	0.0069	T
16	88969969	rs865102	A	G	0.504317	0.978926	0.00209208	0.00186534	0.26	0.28	0.546	1	10000	0.000125772572274973	1.12155424748303	1263	88969968	rs865102	31801372	Strawbridge RJ	2019-12-05	Arterioscler Thromb Vasc Biol	Carotid Intima-Media Thickness: Novel Loci, Sex-Specific Effects, and Genetic Correlations With Obesity and Glucometabolic Traits in UKB.	Carotid intima media thickness (mean-maximum)	22,179 British ancestry individuals	NA	16q24.3	NR	rs865102-A	0.65	1e-07		0.008	[0.0041-0.0119] unit increase	NR [NR] (imputed)	N	0.0041	0.0119	22179	0.008	0.65	0.00198979591836735	0.296332657741512	4.02051282051282	0.00253874679066288	NA	0.0041	0.0119	A
16	88988989	rs561732	T	C	0.493254	0.964598	0.00612076	0.00188894	0.0012	0.0013	0.0507	0.0507	10000	0.00104886265061049	3.24031467383824	1263	88988988	rs561732	31801372	Strawbridge RJ	2019-12-05	Arterioscler Thromb Vasc Biol	Carotid Intima-Media Thickness: Novel Loci, Sex-Specific Effects, and Genetic Correlations With Obesity and Glucometabolic Traits in UKB.	Carotid intima media thickness (mean)	10,708 British ancestry men, 11,471 British ancestry women	NA	16q24.3	CBFA2T3, LOC100129697, TRAPPC2L	rs561732-T	0.65	4e-09		0.009	[0.0051-0.0129] unit increase	NR [NR] (imputed)	N	0.0051	0.0129	22179	0.009	0.65	0.00198979591836735	0.296332657741512	4.52307692307692	0.00211731637757329	NA	0.0051	0.0129	T
19	11202306	rs6511720	G	T	0.830187	1	0.00121449	0.00248406	0.62	0.62	0.78	1	10000	2.39030512244458e-05	0.488913311272675	670	11202305	rs6511720	21909108	Bis JC	2011-09-11	Nat Genet	Meta-analysis of genome-wide association studies from the CHARGE consortium identifies common variants associated with carotid intima media thickness and plaque.	Carotid intima media thickness	Up to 31,211 European ancestry individuals	10,553 European ancestry individuals, 687 Orcadian individuals	19p13.2	LDLR	rs6511720-T	NR	1e-07	(Plaque)	0.1778	[0.11-0.25] unit decrease	Affymetrix, Illumina [~ 2500000] (imputed)	N	0.11	0.25	31211	0.1778	NA	0.0368367346938775	6.50781154536256	4.82670360110803	NA	NA	0.11	0.25	T
19	45412079	rs7412	C	T	0.850165	0.971723	0.0050372	0.00265911	0.058	0.063	0.351	1	10000	0.000358715354610831	1.89431802369966	931	45412078	rs7412	30510157	Franceschini N	2018-12-03	Nat Commun	GWAS and colocalization analyses implicate carotid intima-media thickness and carotid plaque loci in cardiovascular outcomes.	Carotid intima media thickness	Up to 71,128 European ancestry individuals	NA	19q13.32	APOE	rs7412-T	0.08	1e-14		0.0119	[0.009-0.0148] unit decrease	Affymetrix, Illumina [9574088] (imputed)	N	0.009	0.0148	71128	0.0119	0.08	0.00147959183673469	0.394604674089138	8.04275862068966	0.000115502354129462	NA	0.009	0.0148	T
19	45413233	rs1065853	G	T	0.835188	0.98524	0.00562587	0.00252508	0.026	0.029	0.2808	1	10000	0.000496150658219654	2.22799673673705	931	45413232	rs1065853	31801372	Strawbridge RJ	2019-12-05	Arterioscler Thromb Vasc Biol	Carotid Intima-Media Thickness: Novel Loci, Sex-Specific Effects, and Genetic Correlations With Obesity and Glucometabolic Traits in UKB.	Carotid intima media thickness (mean-maximum)	22,179 British ancestry individuals	NA	19q13.32	NR	rs1065853-G	0.92	8e-17		0.023	[0.017-0.029] unit increase	NR [NR] (imputed)	N	0.017	0.029	22179	0.023	0.92	0.00306122448979592	0.455896396525404	7.51333333333333	0.00548237506807291	NA	0.017	0.029	G
19	45413233	rs1065853	G	T	0.835188	0.98524	0.00562587	0.00252508	0.026	0.029	0.2808	1	10000	0.000496150658219654	2.22799673673705	931	45413232	rs1065853	31801372	Strawbridge RJ	2019-12-05	Arterioscler Thromb Vasc Biol	Carotid Intima-Media Thickness: Novel Loci, Sex-Specific Effects, and Genetic Correlations With Obesity and Glucometabolic Traits in UKB.	Carotid intima media thickness (mean)	10,708 British ancestry men, 11,471 British ancestry women	NA	19q13.32	BCAM, PVRL2, TOMM40, APOE, APOC1, APOC1P1, APOC4-APOA2, APOC2, CLPTM1, APOC4, RELB	rs1065853-G	0.92	6e-15		0.021	[0.015-0.027] unit increase	NR [NR] (imputed)	N	0.015	0.027	22179	0.021	0.92	0.00306122448979592	0.455896396525403	6.86	0.00132515227444507	NA	0.015	0.027	G
19	45413233	rs1065853	G	T	0.835188	0.98524	0.00562587	0.00252508	0.026	0.029	0.2808	1	10000	0.000496150658219654	2.22799673673705	931	45413232	rs1065853	31801372	Strawbridge RJ	2019-12-05	Arterioscler Thromb Vasc Biol	Carotid Intima-Media Thickness: Novel Loci, Sex-Specific Effects, and Genetic Correlations With Obesity and Glucometabolic Traits in UKB.	Carotid intima media thickness (maximum)	22,179 British ancestry individuals	NA	19q13.32	PVRL2, BCAM, TOMM40, APOE, APOC1, APOC1P1, APOC2, CLPTM1, APOC4, RELB	rs1065853-G	0.92	7e-14		0.026	[0.02-0.032] unit increase	NR [NR] (imputed)	N	0.02	0.032	22179	0.026	0.92	0.00306122448979592	0.455896396525404	8.49333333333333	0.00138855173157297	NA	0.02	0.032	G
19	45415640	rs445925	G	A	0.64587	1	0.00151611	0.00193464	0.43	0.45	0.7332	1	10000	6.14093397851299e-05	0.783665178017616	931	45415639	rs445925	21909108	Bis JC	2011-09-11	Nat Genet	Meta-analysis of genome-wide association studies from the CHARGE consortium identifies common variants associated with carotid intima media thickness and plaque.	Carotid intima media thickness	Up to 31,211 European ancestry individuals	10,553 European ancestry individuals, 687 Orcadian individuals	19q13.32	APOC1	rs445925-G	0.89	4e-06	(plaque)	1.22	[1.12-1.32]	Affymetrix, Illumina [~ 2500000] (imputed)	N	-2.6126486453187	-1.31998922745605	31211	0.286881147788162	0.89	-0.81983182410419	-144.836697782761	-0.349926825665287	0.00192084648448493	NA	1.12	1.32	G
19	45415640	rs445925	G	A	0.64587	1	0.00151611	0.00193464	0.43	0.45	0.7332	1	10000	6.14093397851299e-05	0.783665178017616	931	45415639	rs445925	21909108	Bis JC	2011-09-11	Nat Genet	Meta-analysis of genome-wide association studies from the CHARGE consortium identifies common variants associated with carotid intima media thickness and plaque.	Carotid intima media thickness	Up to 31,211 European ancestry individuals	10,553 European ancestry individuals, 687 Orcadian individuals	19q13.32	APOC1	rs445925-A	0.11	2e-08	(cIMT)	0.0156	[0.01-0.03] unit decrease	Affymetrix, Illumina [~ 2500000] (imputed)	N	0.01	0.03	31211	0.0156	0.11	0.0073469387755102	1.29795687331331	2.12333333333333	0.000435035329333596	NA	0.01	0.03	A
19	52033206	rs2005199	G	A	0.960758	0.973237	0.000433441	0.00479377	0.93	0.92	0.94	1	10000	8.17532897818994e-07	0.0904175627950444	981	52033205	rs2005199	26343869	Xie G	2015-09-05	Atherosclerosis	Genome-wide association study on progression of carotid artery intima media thickness over 10 years in a Chinese cohort.	Carotid intima media thickness	810 Chinese ancestry individuals	NA	19q13.41	SIGLEC6	rs2005199-?	NR	4e-09	(Age-sex-adjusted)	NA		Illumina [32817]	N	NA	NA	810	NA	NA	NA	NA	NA	NA	NA	NA	NA	?
2	21286057	rs515135	T	C	0.505954	1	0.00118097	0.00184301	0.52	0.52	0.78	1	10000	4.10586358075628e-05	0.640783283867152	747	21286056	rs515135	30510157	Franceschini N	2018-12-03	Nat Commun	GWAS and colocalization analyses implicate carotid intima-media thickness and carotid plaque loci in cardiovascular outcomes.	Carotid intima media thickness	Up to 71,128 European ancestry individuals	NA	2p24.1	APOB	rs515135-T	0.18	8e-08		0.0487	[0.047-0.05] unit decrease	Affymetrix, Illumina [9574088] (imputed)	N	0.047	0.05	71128	0.0487	0.18	0.00066326530612245	0.176891750453752	73.4246153846152	0.00211731637757329	NA	0.047	0.05	T
2	242594226	rs139302128	C	T	0.814733	1	-0.00294009	0.00240023	0.22	0.23	0.472105263157895	1	10000	0.000150020418531892	-1.22492011182262	2435	242594225	rs139302128	30510157	Franceschini N	2018-12-03	Nat Commun	GWAS and colocalization analyses implicate carotid intima-media thickness and carotid plaque loci in cardiovascular outcomes.	Carotid intima media thickness	Up to 71,128 European ancestry individuals	NA	2q37.3	ATG4B	rs139302128-T	0.03	8e-08		0.0487	[0.015-0.082] unit increase	Affymetrix, Illumina [9574088] (imputed)	N	0.015	0.082	71128	0.0487	0.03	0.0169897959183673	4.53115022316148	2.86642642642643	0.00137603133479509	NA	0.015	0.082	T
3	130947435	rs3738000	A	T	0.834685	1	-0.000147468	0.00251782	0.95	0.94	0.94	1	10000	3.43041034672317e-07	-0.0585697150709741	1584	130947434	rs3738000	26343869	Xie G	2015-09-05	Atherosclerosis	Genome-wide association study on progression of carotid artery intima media thickness over 10 years in a Chinese cohort.	Carotid intima media thickness	810 Chinese ancestry individuals	NA	3q22.1	NEK11	rs3738000-?	NR	6e-06	(Age-sex-adjusted)	NA		Illumina [32817]	N	NA	NA	810	NA	NA	NA	NA	NA	NA	NA	NA	NA	?
3	193697110	rs9855415	G	T	0.169052	1	-0.000203406	0.00248176	0.93	0.93	0.94	1	10000	6.71749986148821e-07	-0.0819603829540326	2062	193697109	rs9855415	26343869	Xie G	2015-09-05	Atherosclerosis	Genome-wide association study on progression of carotid artery intima media thickness over 10 years in a Chinese cohort.	Carotid intima media thickness	810 Chinese ancestry individuals	NA	3q29	LOC647323	rs9855415-?	NR	3e-06	(Multiple-adjusted)	NA		Illumina [32817]	N	NA	NA	810	NA	NA	NA	NA	NA	NA	NA	NA	NA	?
3	38080952	rs7625806	T	G	0.421713	1	-0.000403427	0.00186182	0.83	0.82	0.936	1	10000	4.69518273780189e-06	-0.216684212222449	875	38080951	rs7625806	26343869	Xie G	2015-09-05	Atherosclerosis	Genome-wide association study on progression of carotid artery intima media thickness over 10 years in a Chinese cohort.	Carotid intima media thickness	810 Chinese ancestry individuals	NA	3p22.2	DLEC1	rs7625806-?	NR	7e-06	(Multiple-adjusted)	NA		Illumina [32817]	N	NA	NA	810	NA	NA	NA	NA	NA	NA	NA	NA	NA	?
3	66768364	rs17045031	G	A	0.688301	0.993371	-0.00298191	0.00201682	0.14	0.14	0.472105263157895	1	10000	0.000218554552172241	-1.47852064140578	1094	66768363	rs17045031	21909108	Bis JC	2011-09-11	Nat Genet	Meta-analysis of genome-wide association studies from the CHARGE consortium identifies common variants associated with carotid intima media thickness and plaque.	Carotid intima media thickness	Up to 31,211 European ancestry individuals	10,553 European ancestry individuals, 687 Orcadian individuals	3p14.1	LRIG1	rs17045031-A	NR	4e-07	(Plaque)	0.2986	[0.18-0.42] unit decrease	Affymetrix, Illumina [~ 2500000] (imputed)	N	0.18	0.42	31211	0.2986	NA	0.0619387755102041	10.942497529183	4.82088962108731	NA	NA	0.18	0.42	A
5	158444274	rs36071027	C	T	0.793577	1	-0.00212719	0.00229721	0.35	0.34	0.620454545454545	1	10000	8.57381151656849e-05	-0.925988481679951	1793	158444273	rs36071027	26343869	Xie G	2015-09-05	Atherosclerosis	Genome-wide association study on progression of carotid artery intima media thickness over 10 years in a Chinese cohort.	Carotid intima media thickness	810 Chinese ancestry individuals	NA	5q33.3	EBF1	rs36071027-?	NR	3e-09	(Multiple-adjusted)	NA		Illumina [32817]	N	NA	NA	810	NA	NA	NA	NA	NA	NA	NA	NA	NA	?
5	81616381	rs420800	G	A	0.9413	0.997894	-0.00179884	0.00398695	0.65	0.61	0.78	1	10000	2.03561036378024e-05	-0.45118198121371	1207	81616380	rs420800	31801372	Strawbridge RJ	2019-12-05	Arterioscler Thromb Vasc Biol	Carotid Intima-Media Thickness: Novel Loci, Sex-Specific Effects, and Genetic Correlations With Obesity and Glucometabolic Traits in UKB.	Carotid intima media thickness (mean-maximum)	22,179 British ancestry individuals	NA	5q14.2	NR	rs420800-G	0.95	4e-07		0.017	[0.011-0.023] unit decrease	NR [NR] (imputed)	N	0.011	0.023	22179	0.017	0.95	0.00306122448979592	0.455896396525403	5.55333333333333	0.000427042506876292	NA	0.011	0.023	G
6	143608968	6:143608968	C	T	0.0173106	0.955646	0.00422901	0.00719745	0.56	0.55	0.78	1	10000	3.45227288940614e-05	0.587570597920097	1680	143608967	rs6907215	30510157	Franceschini N	2018-12-03	Nat Commun	GWAS and colocalization analyses implicate carotid intima-media thickness and carotid plaque loci in cardiovascular outcomes.	Carotid intima media thickness	Up to 71,128 European ancestry individuals	NA	6q24.2	AIG1	rs6907215-T	0.6	5e-08		0.004	[0.0026-0.0054] unit decrease	Affymetrix, Illumina [9574088] (imputed)	N	0.0026	0.0054	71128	0.004	0.6	0.000714285714285714	0.190498808180963	5.6	0.000921564150118232	NA	0.0026	0.0054	T
6	25772047	rs4712972	A	G	0.558779	1	0.000983985	0.00187763	0.6	0.58	0.78	1	10000	2.74628116091282e-05	0.52405692282292	781	25772046	rs4712972	21909108	Bis JC	2011-09-11	Nat Genet	Meta-analysis of genome-wide association studies from the CHARGE consortium identifies common variants associated with carotid intima media thickness and plaque.	Carotid intima media thickness	Up to 31,211 European ancestry individuals	10,553 European ancestry individuals, 687 Orcadian individuals	6p22.2	SLC17A4	rs4712972-A	NR	8e-08	(cIMT)	0.0099	[0.01-0.01] unit increase	Affymetrix, Illumina [~ 2500000] (imputed)	N	0.01	0.01	31211	0.0099	NA	5.1020408163265e-05	0.00901358939800903	194.040000000001	NA	NA	0.01	0.01	A
7	106409452	rs17398575	G	A	0.92507	1	0.00246941	0.00351603	0.48	0.47	0.7332	1	10000	4.93241760666626e-05	0.702329047249312	1396	106409451	rs17398575	21909108	Bis JC	2011-09-11	Nat Genet	Meta-analysis of genome-wide association studies from the CHARGE consortium identifies common variants associated with carotid intima media thickness and plaque.	Carotid intima media thickness	Up to 31,211 European ancestry individuals	10,553 European ancestry individuals, 687 Orcadian individuals	7q22.3	PIK3CG	rs17398575-A	0.25	2e-12	(Plaque)	0.1619	[0.11-0.21] unit increase	Affymetrix, Illumina [~ 2500000] (imputed)	N	0.11	0.21	31211	0.1619	0.25	0.0245408163265306	4.33553650044237	6.59717255717256	NA	NA	0.11	0.21	A
7	106409452	rs17398575	G	A	0.92507	1	0.00246941	0.00351603	0.48	0.47	0.7332	1	10000	4.93241760666626e-05	0.702329047249312	1396	106409451	rs17398575	21909108	Bis JC	2011-09-11	Nat Genet	Meta-analysis of genome-wide association studies from the CHARGE consortium identifies common variants associated with carotid intima media thickness and plaque.	Carotid intima media thickness	Up to 31,211 European ancestry individuals	10,553 European ancestry individuals, 687 Orcadian individuals	7q22.3	PIK3CG	rs17398575-A	0.25	3e-06	(cIMT)	0.0067	[0.01-0.01] per unit increase	Affymetrix, Illumina [~ 2500000] (imputed)	N	0.01	0.01	31211	0.0067	0.25	0.00168367346938776	0.2974484501343	3.97939393939394	NA	NA	0.01	0.01	A
7	106416467	rs13225723	G	A	0.839077	0.952243	0.000328372	0.00259689	0.9	0.9	0.94	1	10000	1.59891152811094e-06	0.126448174547247	1396	106416466	rs13225723	30510157	Franceschini N	2018-12-03	Nat Commun	GWAS and colocalization analyses implicate carotid intima-media thickness and carotid plaque loci in cardiovascular outcomes.	Carotid intima media thickness	Up to 71,128 European ancestry individuals	NA	7q22.3	PIK3CG	rs13225723-A	0.22	3e-09		0.0052	[0.0034-0.007] unit increase	Affymetrix, Illumina [9574088] (imputed)	N	0.0034	0.007	71128	0.0052	0.22	0.000918367346938776	0.24492703908981	5.66222222222222	NA	NA	0.0034	0.007	A
7	35440155	rs11762074	T	C	0.956423	0.994885	-0.00887865	0.00458763	0.053	0.054	0.351	1	10000	0.000374416058490231	-1.93534570137522	855	35440154	rs11762074	31801372	Strawbridge RJ	2019-12-05	Arterioscler Thromb Vasc Biol	Carotid Intima-Media Thickness: Novel Loci, Sex-Specific Effects, and Genetic Correlations With Obesity and Glucometabolic Traits in UKB.	Carotid intima media thickness (maximum)	22,179 British ancestry individuals	NA	7p14.2	LOC401324	rs11762074-T	0.77	4e-10		0.014	[0.01-0.018] unit decrease	NR [NR] (imputed)	N	0.01	0.018	22179	0.014	0.77	0.00204081632653061	0.303930931016936	6.86	0.00137603133479509	NA	0.01	0.018	T
7	35467026	rs342988	C	T	0.118888	1	0.00135198	0.00285288	0.64	0.64	0.78	1	10000	2.24576222252691e-05	0.473900058887861	855	35467025	rs342988	31801372	Strawbridge RJ	2019-12-05	Arterioscler Thromb Vasc Biol	Carotid Intima-Media Thickness: Novel Loci, Sex-Specific Effects, and Genetic Correlations With Obesity and Glucometabolic Traits in UKB.	Carotid intima media thickness (mean-maximum)	22,179 British ancestry individuals	NA	7p14.2	NR	rs342988-C	0.28	1e-12		0.011	[0.0071-0.0149] unit increase	NR [NR] (imputed)	N	0.0071	0.0149	22179	0.011	0.28	0.00198979591836735	0.296332657741512	5.52820512820513	NA	NA	0.0071	0.0149	C
7	35467026	rs342988	C	T	0.118888	1	0.00135198	0.00285288	0.64	0.64	0.78	1	10000	2.24576222252691e-05	0.473900058887861	855	35467025	rs342988	31801372	Strawbridge RJ	2019-12-05	Arterioscler Thromb Vasc Biol	Carotid Intima-Media Thickness: Novel Loci, Sex-Specific Effects, and Genetic Correlations With Obesity and Glucometabolic Traits in UKB.	Carotid intima media thickness (mean)	10,708 British ancestry men, 11,471 British ancestry women	NA	7p14.2	LOC401324	rs342988-C	0.28	3e-11		0.011	[0.0071-0.0149] unit increase	NR [NR] (imputed)	N	0.0071	0.0149	22179	0.011	0.28	0.00198979591836735	0.296332657741512	5.52820512820513	NA	NA	0.0071	0.0149	C
8	10671272	rs6601530	G	A	0.148024	1	0.00311063	0.00262949	0.24	0.21	0.472105263157895	1	10000	0.000139924219385295	1.18297844829225	666	10671271	rs6601530	21909108	Bis JC	2011-09-11	Nat Genet	Meta-analysis of genome-wide association studies from the CHARGE consortium identifies common variants associated with carotid intima media thickness and plaque.	Carotid intima media thickness	Up to 31,211 European ancestry individuals	10,553 European ancestry individuals, 687 Orcadian individuals	8p23.1	PINX1	rs6601530-G	0.45	2e-08	(cIMT)	0.0078	[0.01-0.01] unit increase	Affymetrix, Illumina [~ 2500000] (imputed)	N	0.01	0.01	31211	0.0078	0.45	0.00112244897959184	0.1982989667562	6.94909090909091	NA	NA	0.01	0.01	G
8	123408091	rs11781551	G	A	0.766345	0.9955	-0.0049035	0.00219766	0.026	0.027	0.2808	1	10000	0.000497594069875696	-2.23123686102491	1526	123408090	rs11781551	21909108	Bis JC	2011-09-11	Nat Genet	Meta-analysis of genome-wide association studies from the CHARGE consortium identifies common variants associated with carotid intima media thickness and plaque.	Carotid intima media thickness	Up to 31,211 European ancestry individuals	10,553 European ancestry individuals, 687 Orcadian individuals	8q24.13	ZHX2	rs11781551-A	0.48	2e-11	(cIMT)	0.0078	[0.01-0.01] unit decrease	Affymetrix, Illumina [~ 2500000] (imputed)	N	0.01	0.01	31211	0.0078	0.48	0.00112244897959184	0.1982989667562	6.94909090909091	NA	NA	0.01	0.01	A
8	124607159	8:124607159	C	T	0.577372	0.995772	-0.00475839	0.00189166	0.012	0.012	0.234	0.468	10000	0.000632352431866254	-2.51545732319761	1535	124607158	rs34557926	31801372	Strawbridge RJ	2019-12-05	Arterioscler Thromb Vasc Biol	Carotid Intima-Media Thickness: Novel Loci, Sex-Specific Effects, and Genetic Correlations With Obesity and Glucometabolic Traits in UKB.	Carotid intima media thickness (mean-maximum)	22,179 British ancestry individuals	NA	8q24.13	NR	rs34557926-C	0.64	1e-09		0.009	[0.0051-0.0129] unit decrease	NR [NR] (imputed)	N	0.0051	0.0129	22179	0.009	0.64	0.00198979591836735	0.296332657741512	4.52307692307692	NA	NA	0.0051	0.0129	C
8	124607159	8:124607159	C	T	0.577372	0.995772	-0.00475839	0.00189166	0.012	0.012	0.234	0.468	10000	0.000632352431866254	-2.51545732319761	1535	124607158	rs34557926	31801372	Strawbridge RJ	2019-12-05	Arterioscler Thromb Vasc Biol	Carotid Intima-Media Thickness: Novel Loci, Sex-Specific Effects, and Genetic Correlations With Obesity and Glucometabolic Traits in UKB.	Carotid intima media thickness (mean)	10,708 British ancestry men, 11,471 British ancestry women	NA	8q24.13	FBXO23, KLHL38, ANAXA13	rs34557926-C	0.64	3e-12		0.011	[0.0071-0.0149] unit decrease	NR [NR] (imputed)	N	0.0071	0.0149	22179	0.011	0.64	0.00198979591836735	0.296332657741512	5.52820512820513	NA	NA	0.0071	0.0149	C
8	6485295	rs2912062	C	G	0.77404	0.988447	0.00387041	0.00224106	0.084	0.075	0.365625	1	10000	0.000298179279587529	1.7270443450867	634	6485294	rs2912062	31801372	Strawbridge RJ	2019-12-05	Arterioscler Thromb Vasc Biol	Carotid Intima-Media Thickness: Novel Loci, Sex-Specific Effects, and Genetic Correlations With Obesity and Glucometabolic Traits in UKB.	Carotid intima media thickness (mean-maximum)	22,179 British ancestry individuals	NA	8p23.1	NR	rs2912062-C	0.7	3e-11		0.011	[0.0071-0.0149] unit increase	NR [NR] (imputed)	N	0.0071	0.0149	22179	0.011	0.7	0.00198979591836735	0.296332657741512	5.52820512820513	NA	NA	0.0071	0.0149	C
8	6485295	rs2912062	C	G	0.77404	0.988447	0.00387041	0.00224106	0.084	0.075	0.365625	1	10000	0.000298179279587529	1.7270443450867	634	6485294	rs2912062	31801372	Strawbridge RJ	2019-12-05	Arterioscler Thromb Vasc Biol	Carotid Intima-Media Thickness: Novel Loci, Sex-Specific Effects, and Genetic Correlations With Obesity and Glucometabolic Traits in UKB.	Carotid intima media thickness (mean)	10,708 British ancestry men, 11,471 British ancestry women	NA	8p23.1	MCPH1, MIR8055	rs2912062-C	0.71	7e-14		0.012	[0.0081-0.0159] unit increase	NR [NR] (imputed)	N	0.0081	0.0159	22179	0.012	0.71	0.00198979591836735	0.296332657741512	6.03076923076923	NA	NA	0.0081	0.0159	C
8	6486033	rs2912063	A	G	0.782091	0.961158	0.00302141	0.00230548	0.19	0.18	0.472105263157895	1	10000	0.000171720451914023	1.31053403195864	634	6486032	rs2912063	30510157	Franceschini N	2018-12-03	Nat Commun	GWAS and colocalization analyses implicate carotid intima-media thickness and carotid plaque loci in cardiovascular outcomes.	Carotid intima media thickness	Up to 71,128 European ancestry individuals	NA	8p23.1	MCPH1	rs2912063-A	0.71	9e-09		0.0045	[0.0029-0.0061] unit increase	Affymetrix, Illumina [9574088] (imputed)	N	0.0029	0.0061	71128	0.0045	0.71	0.000816326530612245	0.217712923635386	5.5125	NA	NA	0.0029	0.0061	A
8	6490200	rs2433143	C	T	0.897115	0.96884	0.00646506	0.00309122	0.036	0.036	0.2808	1	10000	0.000437215317403916	2.09142668590395	634	6490199	rs2433143	31801372	Strawbridge RJ	2019-12-05	Arterioscler Thromb Vasc Biol	Carotid Intima-Media Thickness: Novel Loci, Sex-Specific Effects, and Genetic Correlations With Obesity and Glucometabolic Traits in UKB.	Carotid intima media thickness (mean-maximum)	22,179 British ancestry individuals	NA	8p23.1	NR	rs2433143-C	0.73	1e-09		0.01	[0.0061-0.0139] unit increase	NR [NR] (imputed)	N	0.0061	0.0139	22179	0.01	0.73	0.00198979591836735	0.296332657741512	5.02564102564103	NA	NA	0.0061	0.0139	C
8	8205010	rs11785239	C	T	0.0688118	0.988187	-0.00225648	0.00369431	0.54	0.58	0.78	1	10000	3.7306121812479e-05	-0.610798768917606	647	8205009	rs11785239	30510157	Franceschini N	2018-12-03	Nat Commun	GWAS and colocalization analyses implicate carotid intima-media thickness and carotid plaque loci in cardiovascular outcomes.	Carotid intima media thickness	Up to 71,128 European ancestry individuals	NA	8p23.1	SGK223	rs11785239-T	0.65	9e-09		0.0043	[0.0027-0.0059] unit decrease	Affymetrix, Illumina [9574088] (imputed)	N	0.0027	0.0059	71128	0.0043	0.65	0.000816326530612245	0.217712923635386	5.2675	NA	NA	0.0027	0.0059	T
[truncated: 3 more columns]
