# Supplementary material for: Genetic associations with carotid intima-media thickness link to atherosclerosis with sex-specific effects in sub-Saharan Africans
Source: Nat Commun. 2022 Feb 14;13:855. doi: 10.1038/s41467-022-28276-x (PMC8844072; doi:10.1038/s41467-022-28276-x)
Supplement: Supplementary file 9 — Supplementary Data 6 [file 41467_2022_28276_MOESM9_ESM.xlsx]

## Sheet: SuppData6_LocalReplication
Supplementary Data 6: Summary of regions indicative of local replication from previously reported loci for cIMT
meanMaxcIMT_eurld_wind_resumesig
block	chro	min_bp	max_bp	info_gwascat	info_gwas	min_pval	n_total	n_sig	best_pos
10_10_0	10	56620608	56625539	CHR:10,BP:56620608,pubMedID:26343869,author:Xie G,trait:Carotid intima media thickness,initSample:810 Chinese ancestry individuals,;	10 : 56621757 -beta: 0.00923619 ,se: 0.00262429 ,pval: 0.00044;10 : 56622672 -beta: 0.00897135 ,se: 0.0026284 ,pval: 0.00067;10 : 56623251 -beta: 0.0089541 ,se: 0.00267421 ,pval: 0.00084;10 : 56625124 -beta: 0.00928462 ,se: 0.00264642 ,pval: 0.00045;10 : 56625325 -beta: 0.0091822 ,se: 0.00268857 ,pval: 0.00063	0.00044	5	5	56621757
16_16_0	16	88966667	88976663	CHR:16,BP:88966667,pubMedID:30510157,author:Franceschini N,trait:Carotid intima media thickness,initSample:Up to 71,128 European ancestry individuals,;;CHR:16,BP:88969969,pubMedID:31801372,author:Strawbridge RJ,trait:Carotid intima media thickness (mean-maximum),initSample:22,179 British ancestry individuals,	16 : 88972659 -beta: -0.0148364 ,se: 0.00433903 ,pval: 7e-04;16 : 88972853 -beta: -0.0148316 ,se: 0.00433912 ,pval: 7e-04;16 : 88973877 -beta: -0.0148663 ,se: 0.00433753 ,pval: 0.00068;16 : 88976161 -beta: -0.0147383 ,se: 0.00423666 ,pval: 0.00055	0.00055	4	4	88976161
16_16_1	16	88966667	88978850	CHR:16,BP:88966667,pubMedID:30510157,author:Franceschini N,trait:Carotid intima media thickness,initSample:Up to 71,128 European ancestry individuals,;;CHR:16,BP:88969969,pubMedID:31801372,author:Strawbridge RJ,trait:Carotid intima media thickness (mean-maximum),initSample:22,179 British ancestry individuals,	16 : 88972659 -beta: -0.0148364 ,se: 0.00433903 ,pval: 7e-04;16 : 88972853 -beta: -0.0148316 ,se: 0.00433912 ,pval: 7e-04;16 : 88973877 -beta: -0.0148663 ,se: 0.00433753 ,pval: 0.00068;16 : 88976161 -beta: -0.0147383 ,se: 0.00423666 ,pval: 0.00055	0.00055	4	4	88976161
16_16_2	16	88968540	89016494	;CHR:16,BP:88969969,pubMedID:31801372,author:Strawbridge RJ,trait:Carotid intima media thickness (mean-maximum),initSample:22,179 British ancestry individuals,;CHR:16,BP:88988989,pubMedID:31801372,author:Strawbridge RJ,trait:Carotid intima media thickness (mean),initSample:10,708 British ancestry men, 11,471 British ancestry women,	16 : 88972659 -beta: -0.0148364 ,se: 0.00433903 ,pval: 7e-04;16 : 88972853 -beta: -0.0148316 ,se: 0.00433912 ,pval: 7e-04;16 : 88973877 -beta: -0.0148663 ,se: 0.00433753 ,pval: 0.00068;16 : 88976161 -beta: -0.0147383 ,se: 0.00423666 ,pval: 0.00055;16 : 88984625 -beta: -0.0150562 ,se: 0.0042999 ,pval: 0.00052;16 : 88988567 -beta: -0.0155171 ,se: 0.00435203 ,pval: 0.00041	0.00041	6	6	88988567
8_8_0	8	10584288	10722058	;CHR:8,BP:10671272,pubMedID:21909108,author:Bis JC,trait:Carotid intima media thickness,initSample:Up to 31,211 European ancestry individuals,	8 : 10588637 -beta: 0.0112639 ,se: 0.00317398 ,pval: 0.00033	0.00033	1	1	10588637
