# Supplementary material for: Genetic associations with carotid intima-media thickness link to atherosclerosis with sex-specific effects in sub-Saharan Africans
Source: Nat Commun. 2022 Feb 14;13:855. doi: 10.1038/s41467-022-28276-x (PMC8844072; doi:10.1038/s41467-022-28276-x)
Supplement: Supplementary file 10 — Supplementary Data 7 [file 41467_2022_28276_MOESM10_ESM.xlsx]

## Sheet: SuppData7_GwasCatLookup
Supplementary Data 7: Look-up in Gwas Catalog for all SNPs with p-value <10-4 in at least one of the analysis
BP: position, CHR: chromosome, SNP: single nucleotide polymorphism, ALLELE1: effect allele, ALLELE0: non-effect allele, A1FREQ_ALL: effect allele frequency for the combined sample, BETA_All: SNP effect for the combined analysis, SE_All: standard error for the combined analysis, P_BOLT_LMM_All: p-value for the combined analysis, A1FREQ_Female: effect allele frequency for female sample, BETA_Female…
X	CHR	SNP	BP	ALLELE1	ALLELE0	A1FREQ_All	BETA_All	SE_All	P_BOLT_LMM_All	A1FREQ_Females	BETA_Females	SE_Females	P_BOLT_LMM_Females	A1FREQ_Males	BETA_Males	SE_Males	P_BOLT_LMM_Males	A1FREQ_SexDiff	BETA_SexDiff	SE_SexDiff	P_BOLT_LMM_SexDiff	CHR.cat	BEGIN	END	SNPS	FIRST.AUTHOR	DATE	JOURNAL	LINK	STUDY	DISEASE.TRAIT	INITIAL.SAMPLE.SIZE	REPLICATION.SAMPLE.SIZE	MAPPED_GENE	RISK.ALLELE.FREQUENCY	OR.or.BETA	P.VALUE	MAPPED_TRAIT	Ref	Distance to GWASCat SNPs
1	9	rs139706957	96624759	T	C	0.987719	-0.03631	0.008891	4.7e-05	0.987837	-0.03664	0.012217	0.0028	0.987599	-0.03562	0.012998	0.0067	0.987837	-0.03664	0.012217	0.954	9	96623821	96623821	rs4744295	Morris JA	43465	Nat Genet	www.ncbi.nlm.nih.gov/pubmed/30598549	An atlas of genetic influences on osteoporosis in humans and mice.	Heel bone mineral density	426,824 British ancestry individuals		AL442224.1 - BARX1	0.58259	0.014248	2e-13	heel bone mineral density	Morris JA, Nat Genet, 2018	938
2	9	rs142440169	96612642	T	C	0.988352	-0.03859	0.008956	1.7e-05	0.988235	-0.03512	0.012211	0.0042	0.98847	-0.04312	0.013199	0.0012	0.988235	-0.03512	0.012211	0.652	9	96623821	96623821	rs4744295	Morris JA	43465	Nat Genet	www.ncbi.nlm.nih.gov/pubmed/30598549	An atlas of genetic influences on osteoporosis in humans and mice.	Heel bone mineral density	426,824 British ancestry individuals		AL442224.1 - BARX1	0.58259	0.014248	2e-13	heel bone mineral density	Morris JA, Nat Genet, 2018	11179
3	9	rs1994678	109481750	A	G	0.948445	-0.01751	0.004253	4.2e-05	0.951527	-0.01295	0.005965	0.03	0.945338	-0.02158	0.006095	0.00068	0.951527	-0.01295	0.005965	0.305	9	109000000	109000000	rs1844776	Morris JA	43465	Nat Genet	www.ncbi.nlm.nih.gov/pubmed/30598549	An atlas of genetic influences on osteoporosis in humans and mice.	Heel bone mineral density	426,824 British ancestry individuals		LINC01505	0.408746	0.012168	1e-10	heel bone mineral density	Morris JA, Nat Genet, 2018	12667
4	9	rs114553896	109481120	T	C	0.948638	-0.01765	0.004257	3.7e-05	0.951855	-0.01323	0.00598	0.026	0.945396	-0.0216	0.006095	0.00068	0.951855	-0.01323	0.00598	0.321	9	109000000	109000000	rs1844776	Morris JA	43465	Nat Genet	www.ncbi.nlm.nih.gov/pubmed/30598549	An atlas of genetic influences on osteoporosis in humans and mice.	Heel bone mineral density	426,824 British ancestry individuals		LINC01505	0.408746	0.012168	1e-10	heel bone mineral density	Morris JA, Nat Genet, 2018	12037
5	9	rs9695315	109481441	T	C	0.948638	-0.01765	0.004257	3.7e-05	0.951855	-0.01323	0.00598	0.026	0.945396	-0.0216	0.006095	0.00068					9	109000000	109000000	rs1844776	Morris JA	43465	Nat Genet	www.ncbi.nlm.nih.gov/pubmed/30598549	An atlas of genetic influences on osteoporosis in humans and mice.	Heel bone mineral density	426,824 British ancestry individuals		LINC01505	0.408746	0.012168	1e-10	heel bone mineral density	Morris JA, Nat Genet, 2018	12358
6	9	rs1323391	111100388	C	T	0.187674	0.001673	0.002389	0.49	0.192026	-0.0079	0.003261	0.016	0.183287	0.01127	0.003517	0.0027	0.192026	-0.0079	0.003261	5.16e-05	9	111000000	111000000	rs10979330	Morris JA	43465	Nat Genet	www.ncbi.nlm.nih.gov/pubmed/30598549	An atlas of genetic influences on osteoporosis in humans and mice.	Heel bone mineral density	426,824 British ancestry individuals		AL353742.1 - AL669983.1	0.754451	0.015191	4e-12	heel bone mineral density	Morris JA, Nat Genet, 2018	23606
7	9	rs10816660	111108772	A	G	0.13508	0.000172	0.002742	0.94	0.139862	-0.01044	0.003713	0.0053	0.130259	0.010993	0.004072	0.011	0.139862	-0.01044	0.003713	8.2e-05	9	111000000	111000000	rs10979330	Morris JA	43465	Nat Genet	www.ncbi.nlm.nih.gov/pubmed/30598549	An atlas of genetic influences on osteoporosis in humans and mice.	Heel bone mineral density	426,824 British ancestry individuals		AL353742.1 - AL669983.1	0.754451	0.015191	4e-12	heel bone mineral density	Morris JA, Nat Genet, 2018	15222
8	9	rs1923965	111100749	G	T	0.180444	0.001303	0.002424	0.6	0.185661	-0.00819	0.003297	0.014	0.175184	0.011332	0.003584	0.0035	0.185661	-0.00819	0.003297	4.92e-05	9	111000000	111000000	rs10979330	Morris JA	43465	Nat Genet	www.ncbi.nlm.nih.gov/pubmed/30598549	An atlas of genetic influences on osteoporosis in humans and mice.	Heel bone mineral density	426,824 British ancestry individuals		AL353742.1 - AL669983.1	0.754451	0.015191	4e-12	heel bone mineral density	Morris JA, Nat Genet, 2018	23245
9	9	rs10816661	111111067	A	G	0.122799	-0.00062	0.002848	0.84	0.127107	-0.01204	0.003855	0.0019	0.118456	0.011209	0.004232	0.013	0.127107	-0.01204	0.003855	3.91e-05	9	111000000	111000000	rs10979330	Morris JA	43465	Nat Genet	www.ncbi.nlm.nih.gov/pubmed/30598549	An atlas of genetic influences on osteoporosis in humans and mice.	Heel bone mineral density	426,824 British ancestry individuals		AL353742.1 - AL669983.1	0.754451	0.015191	4e-12	heel bone mineral density	Morris JA, Nat Genet, 2018	12927
10	9	rs12551097	139846131	T	G	0.829184	-0.00979	0.002526	9.5e-05	0.831731	-0.00679	0.003508	0.056	0.826615	-0.0123	0.003654	0.00042	0.831731	-0.00679	0.003508	0.27	9	140000000	140000000	rs138273782	Morris JA	43465	Nat Genet	www.ncbi.nlm.nih.gov/pubmed/30598549	An atlas of genetic influences on osteoporosis in humans and mice.	Heel bone mineral density	426,824 British ancestry individuals		FBXW5	0.99511	0.078329	6e-09	heel bone mineral density	Morris JA, Nat Genet, 2018	10329
11	9	rs13301993	139845678	T	A	0.766883	-0.00972	0.00224	1.2e-05	0.771045	-0.00841	0.003097	0.0072	0.762688	-0.01125	0.003255	0.00035	0.771045	-0.00841	0.003097	0.521	9	140000000	140000000	rs138273782	Morris JA	43465	Nat Genet	www.ncbi.nlm.nih.gov/pubmed/30598549	An atlas of genetic influences on osteoporosis in humans and mice.	Heel bone mineral density	426,824 British ancestry individuals		FBXW5	0.99511	0.078329	6e-09	heel bone mineral density	Morris JA, Nat Genet, 2018	9876
12	9	rs13294373	139854256	T	A	0.789033	-0.00943	0.002343	5.1e-05	0.793471	-0.00995	0.003266	0.0025	0.784559	-0.00916	0.003378	0.0054	0.793471	-0.00995	0.003266	0.865	9	140000000	140000000	rs138273782	Morris JA	43465	Nat Genet	www.ncbi.nlm.nih.gov/pubmed/30598549	An atlas of genetic influences on osteoporosis in humans and mice.	Heel bone mineral density	426,824 British ancestry individuals		FBXW5	0.99511	0.078329	6e-09	heel bone mineral density	Morris JA, Nat Genet, 2018	18454
13	9	rs13301994	139846292	A	G	0.82125	-0.01006	0.00248	4.3e-05	0.823934	-0.00806	0.003443	0.021	0.818545	-0.01154	0.003591	0.00082	0.823934	-0.00806	0.003443	0.48	9	140000000	140000000	rs138273782	Morris JA	43465	Nat Genet	www.ncbi.nlm.nih.gov/pubmed/30598549	An atlas of genetic influences on osteoporosis in humans and mice.	Heel bone mineral density	426,824 British ancestry individuals		FBXW5	0.99511	0.078329	6e-09	heel bone mineral density	Morris JA, Nat Genet, 2018	10490
14	9	rs12551078	139846002	T	C	0.821694	-0.00999	0.002486	5.1e-05	0.824407	-0.00816	0.003452	0.02	0.818958	-0.01127	0.003598	0.0011	0.824407	-0.00816	0.003452	0.527	9	140000000	140000000	rs138273782	Morris JA	43465	Nat Genet	www.ncbi.nlm.nih.gov/pubmed/30598549	An atlas of genetic influences on osteoporosis in humans and mice.	Heel bone mineral density	426,824 British ancestry individuals		FBXW5	0.99511	0.078329	6e-09	heel bone mineral density	Morris JA, Nat Genet, 2018	10200
15	9	9:139845691	139845691	C	T	0.820886	-0.00992	0.00248	5.5e-05	0.823543	-0.0078	0.003441	0.025	0.818208	-0.01148	0.003592	0.00087	0.823543	-0.0078	0.003441	0.454	9	140000000	140000000	rs138273782	Morris JA	43465	Nat Genet	www.ncbi.nlm.nih.gov/pubmed/30598549	An atlas of genetic influences on osteoporosis in humans and mice.	Heel bone mineral density	426,824 British ancestry individuals		FBXW5	0.99511	0.078329	6e-09	heel bone mineral density	Morris JA, Nat Genet, 2018	9889
16	9	rs13283724	139847089	G	C	0.818251	-0.00964	0.002467	8.1e-05	0.821518	-0.00753	0.003432	0.031	0.814958	-0.01134	0.003562	0.00092	0.821518	-0.00753	0.003432	0.436	9	140000000	140000000	rs138273782	Morris JA	43465	Nat Genet	www.ncbi.nlm.nih.gov/pubmed/30598549	An atlas of genetic influences on osteoporosis in humans and mice.	Heel bone mineral density	426,824 British ancestry individuals		FBXW5	0.99511	0.078329	6e-09	heel bone mineral density	Morris JA, Nat Genet, 2018	11287
17	9	9:139248574	139248574	G	A	0.96568	0.01055	0.005159	0.046	0.97018	0.030109	0.007694	8.1e-05	0.961142	-0.0033	0.00703	0.56	0.97018	0.030109	0.007694	0.00117	9	139000000	139000000	rs28641468	Kichaev G	43461	Am J Hum Genet	www.ncbi.nlm.nih.gov/pubmed/30595370	Leveraging Polygenic Functional Enrichment to Improve GWAS Power.	Type 2 diabetes	approximately 459,000 European ancestry individuals		GPSM1	NR		2e-08	type II diabetes mellitus	Kichaev G, Am J Hum Genet, 2018	8989
18	9	9:139114308	139114308	T	C	0.736607	-0.00543	0.002137	0.012	0.733333	0.002736	0.002924	0.35	0.739907	-0.01285	0.003139	5e-05	0.733333	0.002736	0.002924	0.000233	9	139000000	139000000	rs12684650	Kichaev G	43461	Am J Hum Genet	www.ncbi.nlm.nih.gov/pubmed/30595370	Leveraging Polygenic Functional Enrichment to Improve GWAS Power.	Lung function (FVC)	approximately 372,000 European ancestry individuals		QSOX2	NR		1e-26	vital capacity	Kichaev G, Am J Hum Genet, 2018	3654
19	9	9:139248574	139248574	G	A	0.96568	0.01055	0.005159	0.046	0.97018	0.030109	0.007694	8.1e-05	0.961142	-0.0033	0.00703	0.56	0.97018	0.030109	0.007694	0.00117	9	139000000	139000000	rs11794847	Kichaev G	43461	Am J Hum Genet	www.ncbi.nlm.nih.gov/pubmed/30595370	Leveraging Polygenic Functional Enrichment to Improve GWAS Power.	Lung function (FVC)	approximately 372,000 European ancestry individuals		SNAPC4	NR		9e-11	vital capacity	Kichaev G, Am J Hum Genet, 2018	23173
20	9	rs13290470	16619529	A	G	0.954649	-0.00824	0.004459	0.058	0.954454	0.010656	0.006139	0.099	0.954846	-0.02646	0.006507	9.2e-05	0.954454	0.010656	0.006139	2.64e-05	9	16595649	16595649	rs10116857	Kichaev G	43461	Am J Hum Genet	www.ncbi.nlm.nih.gov/pubmed/30595370	Leveraging Polygenic Functional Enrichment to Improve GWAS Power.	Body mass index	approximately 458,000 European ancestry individuals		BNC2	NR		7e-08	body mass index	Kichaev G, Am J Hum Genet, 2018	23880
21	9	rs548307286	29729992	A	G	0.986651	-0.03752	0.008262	4.6e-06	0.987062	-0.04483	0.01157	9.1e-05	0.986238	-0.03155	0.011859	0.0084					9	29708929	29708929	rs60131931	Kichaev G	43461	Am J Hum Genet	www.ncbi.nlm.nih.gov/pubmed/30595370	Leveraging Polygenic Functional Enrichment to Improve GWAS Power.	Body mass index	approximately 458,000 European ancestry individuals		AL354676.1 - ME2P1	NR		1e-11	body mass index	Kichaev G, Am J Hum Genet, 2018	21063
22	9	rs192593364	29699583	T	A	0.986775	-0.03829	0.008272	3e-06	0.98703	-0.04572	0.011541	6.3e-05	0.986517	-0.0321	0.011913	0.0076	0.98703	-0.04572	0.011541	0.405	9	29708929	29708929	rs60131931	Kichaev G	43461	Am J Hum Genet	www.ncbi.nlm.nih.gov/pubmed/30595370	Leveraging Polygenic Functional Enrichment to Improve GWAS Power.	Body mass index	approximately 458,000 European ancestry individuals		AL354676.1 - ME2P1	NR		1e-11	body mass index	Kichaev G, Am J Hum Genet, 2018	9346
23	9	rs191157261	29708484	G	A	0.986743	-0.03824	0.008263	3e-06	0.986992	-0.04561	0.011527	6.5e-05	0.986492	-0.03208	0.0119	0.0075	0.986992	-0.04561	0.011527	0.408	9	29708929	29708929	rs60131931	Kichaev G	43461	Am J Hum Genet	www.ncbi.nlm.nih.gov/pubmed/30595370	Leveraging Polygenic Functional Enrichment to Improve GWAS Power.	Body mass index	approximately 458,000 European ancestry individuals		AL354676.1 - ME2P1	NR		1e-11	body mass index	Kichaev G, Am J Hum Genet, 2018	445
24	9	rs12685690	4202650	C	T	0.85838	-0.00557	0.002684	0.039	0.856996	0.003198	0.003695	0.37	0.859775	-0.01505	0.003915	9.9e-05	0.856996	0.003198	0.003695	0.000596	9	4223660	4223660	rs10119187	Teumer A	43399	Nat Commun	www.ncbi.nlm.nih.gov/pubmed/30367059	Genome-wide analyses identify a role for SLC17A4 and AADAT in thyroid hormone regulation.	Free thyroxine concentration	49,269 European ancestry individuals	up to 22,383 European ancestry individuals	GLIS3	0.81	0.048	8e-10	thyroxine measurement	Teumer A, Nat Commun, 2018	21010
25	9	rs7873150	4202173	C	T	0.859086	-0.00577	0.002691	0.033	0.857753	0.003273	0.003706	0.37	0.86043	-0.01547	0.003925	6.6e-05					9	4223660	4223660	rs10119187	Teumer A	43399	Nat Commun	www.ncbi.nlm.nih.gov/pubmed/30367059	Genome-wide analyses identify a role for SLC17A4 and AADAT in thyroid hormone regulation.	Free thyroxine concentration	49,269 European ancestry individuals	up to 22,383 European ancestry individuals	GLIS3	0.81	0.048	8e-10	thyroxine measurement	Teumer A, Nat Commun, 2018	21487
26	9	rs7872088	4202070	G	A	0.858567	-0.00549	0.002685	0.042	0.857242	0.00345	0.003697	0.34	0.859902	-0.01513	0.003916	9.2e-05					9	4223660	4223660	rs10119187	Teumer A	43399	Nat Commun	www.ncbi.nlm.nih.gov/pubmed/30367059	Genome-wide analyses identify a role for SLC17A4 and AADAT in thyroid hormone regulation.	Free thyroxine concentration	49,269 European ancestry individuals	up to 22,383 European ancestry individuals	GLIS3	0.81	0.048	8e-10	thyroxine measurement	Teumer A, Nat Commun, 2018	21590
27	9	rs1994678	109481750	A	G	0.948445	-0.01751	0.004253	4.2e-05	0.951527	-0.01295	0.005965	0.03	0.945338	-0.02158	0.006095	0.00068	0.951527	-0.01295	0.005965	0.305	9	109000000	109000000	rs2451951	Wyss AB	43311	Nat Commun	www.ncbi.nlm.nih.gov/pubmed/30061609	Multiethnic meta-analysis identifies ancestry-specific and cross-ancestry loci for pulmonary function.	Lung function (FEV1/FVC)	60,552 European ancestry individuals, 8,429 African individuals, 9,959 Korean ancestry individuals, 11,775 Hispanic individuals		LINC01505	0.47	0.002	2e-08	FEV/FEC ratio	Wyss AB, Nat Commun, 2018	14880
28	9	rs114553896	109481120	T	C	0.948638	-0.01765	0.004257	3.7e-05	0.951855	-0.01323	0.00598	0.026	0.945396	-0.0216	0.006095	0.00068	0.951855	-0.01323	0.00598	0.321	9	109000000	109000000	rs2451951	Wyss AB	43311	Nat Commun	www.ncbi.nlm.nih.gov/pubmed/30061609	Multiethnic meta-analysis identifies ancestry-specific and cross-ancestry loci for pulmonary function.	Lung function (FEV1/FVC)	60,552 European ancestry individuals, 8,429 African individuals, 9,959 Korean ancestry individuals, 11,775 Hispanic individuals		LINC01505	0.47	0.002	2e-08	FEV/FEC ratio	Wyss AB, Nat Commun, 2018	15510
29	9	rs9695315	109481441	T	C	0.948638	-0.01765	0.004257	3.7e-05	0.951855	-0.01323	0.00598	0.026	0.945396	-0.0216	0.006095	0.00068					9	109000000	109000000	rs2451951	Wyss AB	43311	Nat Commun	www.ncbi.nlm.nih.gov/pubmed/30061609	Multiethnic meta-analysis identifies ancestry-specific and cross-ancestry loci for pulmonary function.	Lung function (FEV1/FVC)	60,552 European ancestry individuals, 8,429 African individuals, 9,959 Korean ancestry individuals, 11,775 Hispanic individuals		LINC01505	0.47	0.002	2e-08	FEV/FEC ratio	Wyss AB, Nat Commun, 2018	15189
30	9	rs1994678	109481750	A	G	0.948445	-0.01751	0.004253	4.2e-05	0.951527	-0.01295	0.005965	0.03	0.945338	-0.02158	0.006095	0.00068	0.951527	-0.01295	0.005965	0.305	9	109000000	109000000	rs2451951	Wyss AB	43311	Nat Commun	www.ncbi.nlm.nih.gov/pubmed/30061609	Multiethnic meta-analysis identifies ancestry-specific and cross-ancestry loci for pulmonary function.	Lung function (FEV1/FVC)	60,552 European ancestry individuals, 8,429 African individuals, 9,959 Korean ancestry individuals, 11,775 Hispanic individuals		LINC01505	0.49	0.002	1e-06	FEV/FEC ratio	Wyss AB, Nat Commun, 2018	14880
31	9	rs114553896	109481120	T	C	0.948638	-0.01765	0.004257	3.7e-05	0.951855	-0.01323	0.00598	0.026	0.945396	-0.0216	0.006095	0.00068	0.951855	-0.01323	0.00598	0.321	9	109000000	109000000	rs2451951	Wyss AB	43311	Nat Commun	www.ncbi.nlm.nih.gov/pubmed/30061609	Multiethnic meta-analysis identifies ancestry-specific and cross-ancestry loci for pulmonary function.	Lung function (FEV1/FVC)	60,552 European ancestry individuals, 8,429 African individuals, 9,959 Korean ancestry individuals, 11,775 Hispanic individuals		LINC01505	0.49	0.002	1e-06	FEV/FEC ratio	Wyss AB, Nat Commun, 2018	15510
32	9	rs9695315	109481441	T	C	0.948638	-0.01765	0.004257	3.7e-05	0.951855	-0.01323	0.00598	0.026	0.945396	-0.0216	0.006095	0.00068					9	109000000	109000000	rs2451951	Wyss AB	43311	Nat Commun	www.ncbi.nlm.nih.gov/pubmed/30061609	Multiethnic meta-analysis identifies ancestry-specific and cross-ancestry loci for pulmonary function.	Lung function (FEV1/FVC)	60,552 European ancestry individuals, 8,429 African individuals, 9,959 Korean ancestry individuals, 11,775 Hispanic individuals		LINC01505	0.49	0.002	1e-06	FEV/FEC ratio	Wyss AB, Nat Commun, 2018	15189
33	9	rs73655233	90665758	C	T	0.939799	-0.01302	0.003936	0.00079	0.940796	-0.02204	0.005534	7.9e-05	0.938794	-0.00522	0.005629	0.27					9	90689210	90689210	rs11142081	Carlson JC	43354	Genet Epidemiol	www.ncbi.nlm.nih.gov/pubmed/30277614	Genome-wide interaction studies identify sex-specific risk alleles for nonsyndromic orofacial clefts.	Nonsyndromic cleft lip with or without cleft palate x sex interaction (2df test)	1,293 male cases, 849 female cases, 713 male controls, 987 female controls		AL353572.1 - SPATA31C2	0.137		2e-06	cleft palate, sex interaction measurement, cleft lip	Carlson JC, Genet Epidemiol, 2018	23452
34	9	rs67226702	21964463	T	A	0.926644	-0.01434	0.003615	7.1e-05	0.927145	-0.01182	0.005024	0.019	0.926138	-0.01809	0.005225	0.00049					9	21986847	21986847	rs3731211	Kichaev G	43461	Am J Hum Genet	www.ncbi.nlm.nih.gov/pubmed/30595370	Leveraging Polygenic Functional Enrichment to Improve GWAS Power.	Red cell distribution width	approximately 445,000 European ancestry individuals		CDKN2A, AL359922.1	NR		3e-13	red blood cell distribution width	Kichaev G, Am J Hum Genet, 2018	22384
35	9	rs3731257	21966221	G	A	0.924177	-0.01417	0.003548	6.1e-05	0.924874	-0.01175	0.004921	0.017	0.923474	-0.01809	0.005139	0.00041					9	21986847	21986847	rs3731211	Kichaev G	43461	Am J Hum Genet	www.ncbi.nlm.nih.gov/pubmed/30595370	Leveraging Polygenic Functional Enrichment to Improve GWAS Power.	Red cell distribution width	approximately 445,000 European ancestry individuals		CDKN2A, AL359922.1	NR		3e-13	red blood cell distribution width	Kichaev G, Am J Hum Genet, 2018	20626
36	9	9:139114308	139114308	T	C	0.736607	-0.00543	0.002137	0.012	0.733333	0.002736	0.002924	0.35	0.739907	-0.01285	0.003139	5e-05	0.733333	0.002736	0.002924	0.000233	9	139000000	139000000	rs11103379	Kichaev G	43461	Am J Hum Genet	www.ncbi.nlm.nih.gov/pubmed/30595370	Leveraging Polygenic Functional Enrichment to Improve GWAS Power.	Red cell distribution width	approximately 445,000 European ancestry individuals		LHX3 - QSOX2	NR		3e-08	red blood cell distribution width	Kichaev G, Am J Hum Genet, 2018	16958
37	9	rs13290470	16619529	A	G	0.954649	-0.00824	0.004459	0.058	0.954454	0.010656	0.006139	0.099	0.954846	-0.02646	0.006507	9.2e-05	0.954454	0.010656	0.006139	2.64e-05	9	16611692	16611692	rs1337391	Cai DC	41880	Genes Brain Behav	www.ncbi.nlm.nih.gov/pubmed/25130324	A genome-wide search for quantitative trait loci affecting the cortical surface area and thickness of Heschl's gyrus.	Heschl's gyrus morphology	1,778 European ancestry individuals, 1,276 individuals		BNC2	0.08	14.38	9e-06	Heschl's gyrus morphology measurement	Cai DC, Genes Brain Behav, 2014	7837
38	9	rs111330624	8169595	C	T	0.944619	-0.0073	0.004111	0.07	0.945414	0.008066	0.005712	0.16	0.943818	-0.02308	0.005945	7.2e-05	0.945414	0.008066	0.005712	0.000131	9	8147423	8147423	rs34340407	Kichaev G	43461	Am J Hum Genet	www.ncbi.nlm.nih.gov/pubmed/30595370	Leveraging Polygenic Functional Enrichment to Improve GWAS Power.	Morning person	approximately 410,000 European ancestry individuals		AL135923.2 - PTPRD	NR		4e-09	chronotype measurement	Kichaev G, Am J Hum Genet, 2018	22172
39	9	rs181462683	76645014	T	C	0.983082	0.015374	0.007365	0.033	0.98211	0.040959	0.009755	2.8e-05	0.984063	-0.01111	0.011215	0.41	0.98211	0.040959	0.009755	0.000389	9	76669246	76669246	rs62550819	Kichaev G	43461	Am J Hum Genet	www.ncbi.nlm.nih.gov/pubmed/30595370	Leveraging Polygenic Functional Enrichment to Improve GWAS Power.	Morning person	approximately 410,000 European ancestry individuals		AL513124.1 - AL355674.1	NR		6e-12	chronotype measurement	Kichaev G, Am J Hum Genet, 2018	24232
40	9	rs143193719	85131415	C	T	0.985248	0.015644	0.007992	0.046	0.98375	0.042874	0.010518	5.2e-05	0.986759	-0.01414	0.012266	0.26	0.98375	0.042874	0.010518	0.000353	9	85129970	85129970	rs1330826	Kichaev G	43461	Am J Hum Genet	www.ncbi.nlm.nih.gov/pubmed/30595370	Leveraging Polygenic Functional Enrichment to Improve GWAS Power.	Mean corpuscular hemoglobin	approximately 443,000 European ancestry individuals		AL162726.3	NR		1e-21	mean corpuscular hemoglobin	Kichaev G, Am J Hum Genet, 2018	1445
41	9	rs147222532	17372305	T	G	0.987503	-0.02805	0.008386	0.00086	0.987774	-0.00989	0.011628	0.38	0.98723	-0.04914	0.012149	6.2e-05	0.987774	-0.00989	0.011628	0.0181	9	17363422	17363422	rs55863214	Kichaev G	43461	Am J Hum Genet	www.ncbi.nlm.nih.gov/pubmed/30595370	Leveraging Polygenic Functional Enrichment to Improve GWAS Power.	Waist-hip ratio	approximately 458,000 European ancestry individuals		CNTLN	NR		5e-09	waist-hip ratio	Kichaev G, Am J Hum Genet, 2018	8883
42	9	rs77333912	17366694	T	C	0.987009	-0.02884	0.008241	0.00049	0.986916	-0.01338	0.011287	0.22	0.987103	-0.04758	0.012088	9.8e-05					9	17363422	17363422	rs55863214	Kichaev G	43461	Am J Hum Genet	www.ncbi.nlm.nih.gov/pubmed/30595370	Leveraging Polygenic Functional Enrichment to Improve GWAS Power.	Waist-hip ratio	approximately 458,000 European ancestry individuals		CNTLN	NR		5e-09	waist-hip ratio	Kichaev G, Am J Hum Genet, 2018	3272
43	9	rs116152235	17377400	G	A	0.987174	-0.02867	0.008351	0.00064	0.987308	-0.01149	0.011515	0.3	0.987039	-0.04891	0.012166	7e-05	0.987308	-0.01149	0.011515	0.0237	9	17363422	17363422	rs55863214	Kichaev G	43461	Am J Hum Genet	www.ncbi.nlm.nih.gov/pubmed/30595370	Leveraging Polygenic Functional Enrichment to Improve GWAS Power.	Waist-hip ratio	approximately 458,000 European ancestry individuals		CNTLN	NR		5e-09	waist-hip ratio	Kichaev G, Am J Hum Genet, 2018	13978
44	9	rs141404282	17368240	C	G	0.987009	-0.02884	0.008241	0.00049	0.986916	-0.01338	0.011287	0.22	0.987103	-0.04758	0.012088	9.8e-05	0.986916	-0.01338	0.011287	0.0362	9	17363422	17363422	rs55863214	Kichaev G	43461	Am J Hum Genet	www.ncbi.nlm.nih.gov/pubmed/30595370	Leveraging Polygenic Functional Enrichment to Improve GWAS Power.	Waist-hip ratio	approximately 458,000 European ancestry individuals		CNTLN	NR		5e-09	waist-hip ratio	Kichaev G, Am J Hum Genet, 2018	4818
45	9	rs115095846	131462846	C	T	0.915806	-0.00742	0.003418	0.031	0.915619	0.003231	0.004728	0.46	0.915995	-0.01989	0.004964	4.9e-05	0.915619	0.003231	0.004728	0.000636	9	131000000	131000000	rs10988105	Kichaev G	43461	Am J Hum Genet	www.ncbi.nlm.nih.gov/pubmed/30595370	Leveraging Polygenic Functional Enrichment to Improve GWAS Power.	Waist-hip ratio	approximately 458,000 European ancestry individuals		ZDHHC12	NR		2e-08	waist-hip ratio	Kichaev G, Am J Hum Genet, 2018	21680
46	9	rs80055395	131493204	C	T	0.916937	-0.00826	0.003438	0.017	0.916528	0.002532	0.004762	0.56	0.917349	-0.02085	0.004988	2.4e-05					9	131000000	131000000	rs10988105	Kichaev G	43461	Am J Hum Genet	www.ncbi.nlm.nih.gov/pubmed/30595370	Leveraging Polygenic Functional Enrichment to Improve GWAS Power.	Waist-hip ratio	approximately 458,000 European ancestry individuals		ZDHHC12	NR		2e-08	waist-hip ratio	Kichaev G, Am J Hum Genet, 2018	8678
47	9	rs80177312	131459959	A	G	0.915762	-0.00743	0.003418	0.031	0.915638	0.003227	0.004729	0.46	0.915887	-0.01987	0.004963	5e-05					9	131000000	131000000	rs10988105	Kichaev G	43461	Am J Hum Genet	www.ncbi.nlm.nih.gov/pubmed/30595370	Leveraging Polygenic Functional Enrichment to Improve GWAS Power.	Waist-hip ratio	approximately 458,000 European ancestry individuals		ZDHHC12	NR		2e-08	waist-hip ratio	Kichaev G, Am J Hum Genet, 2018	24567
48	9	rs114839854	131492446	C	T	0.916462	-0.00839	0.003428	0.015	0.916244	0.002277	0.004753	0.59	0.916682	-0.02084	0.004967	2.2e-05	0.916244	0.002277	0.004753	0.000662	9	131000000	131000000	rs10988105	Kichaev G	43461	Am J Hum Genet	www.ncbi.nlm.nih.gov/pubmed/30595370	Leveraging Polygenic Functional Enrichment to Improve GWAS Power.	Waist-hip ratio	approximately 458,000 European ancestry individuals		ZDHHC12	NR		2e-08	waist-hip ratio	Kichaev G, Am J Hum Genet, 2018	7920
49	9	rs4008453	4784143	A	G	0.964644	-0.01629	0.005502	0.0032	0.963531	-0.00028	0.007447	0.96	0.965766	-0.03249	0.008173	9.5e-05					9	4763176	4763176	rs385893	Kichaev G	43461	Am J Hum Genet	www.ncbi.nlm.nih.gov/pubmed/30595370	Leveraging Polygenic Functional Enrichment to Improve GWAS Power.	White blood cell count	approximately 444,000 European ancestry individuals		AK3 - ECM1P1	NR		1e-16	leukocyte count	Kichaev G, Am J Hum Genet, 2018	20967
50	9	rs3731257	21966221	G	A	0.924177	-0.01417	0.003548	6.1e-05	0.924874	-0.01175	0.004921	0.017	0.923474	-0.01809	0.005139	0.00041					9	21990457	21990457	rs7036656	Kichaev G	43461	Am J Hum Genet	www.ncbi.nlm.nih.gov/pubmed/30595370	Leveraging Polygenic Functional Enrichment to Improve GWAS Power.	White blood cell count	approximately 444,000 European ancestry individuals		CDKN2A, AL359922.1	NR		8e-37	leukocyte count	Kichaev G, Am J Hum Genet, 2018	24236
51	9	rs115095846	131462846	C	T	0.915806	-0.00742	0.003418	0.031	0.915619	0.003231	0.004728	0.46	0.915995	-0.01989	0.004964	4.9e-05	0.915619	0.003231	0.004728	0.000636	9	131000000	131000000	rs13283282	Kichaev G	43461	Am J Hum Genet	www.ncbi.nlm.nih.gov/pubmed/30595370	Leveraging Polygenic Functional Enrichment to Improve GWAS Power.	White blood cell count	approximately 444,000 European ancestry individuals		PKN3	NR		4e-17	leukocyte count	Kichaev G, Am J Hum Genet, 2018	2635
52	9	rs80177312	131459959	A	G	0.915762	-0.00743	0.003418	0.031	0.915638	0.003227	0.004729	0.46	0.915887	-0.01987	0.004963	5e-05					9	131000000	131000000	rs13283282	Kichaev G	43461	Am J Hum Genet	www.ncbi.nlm.nih.gov/pubmed/30595370	Leveraging Polygenic Functional Enrichment to Improve GWAS Power.	White blood cell count	approximately 444,000 European ancestry individuals		PKN3	NR		4e-17	leukocyte count	Kichaev G, Am J Hum Genet, 2018	5522
53	9	rs560733715	3734189	G	A	0.987313	-0.02705	0.00868	0.0017	0.988279	-0.00854	0.012336	0.51	0.986339	-0.0477	0.012291	9.7e-05					9	3734162	3734162	rs10973267	Kichaev G	43461	Am J Hum Genet	www.ncbi.nlm.nih.gov/pubmed/30595370	Leveraging Polygenic Functional Enrichment to Improve GWAS Power.	Red blood cell count	approximately 445,000 European ancestry individuals		RFX3-AS1 - GLIS3	NR		1e-08	erythrocyte count	Kichaev G, Am J Hum Genet, 2018	27
54	9	rs635443	32581172	A	C	0.878861	-0.00785	0.00305	0.0084	0.879094	-0.01621	0.004178	8e-05	0.878625	-0.0006	0.004472	0.91					9	32576229	32576229	rs146870654	Kichaev G	43461	Am J Hum Genet	www.ncbi.nlm.nih.gov/pubmed/30595370	Leveraging Polygenic Functional Enrichment to Improve GWAS Power.	Red blood cell count	approximately 445,000 European ancestry individuals		NDUFB6 - TAF1L	NR		2e-08	erythrocyte count	Kichaev G, Am J Hum Genet, 2018	4943
55	9	9:139114308	139114308	T	C	0.736607	-0.00543	0.002137	0.012	0.733333	0.002736	0.002924	0.35	0.739907	-0.01285	0.003139	5e-05	0.733333	0.002736	0.002924	0.000233	9	139000000	139000000	rs7860634	Kichaev G	43461	Am J Hum Genet	www.ncbi.nlm.nih.gov/pubmed/30595370	Leveraging Polygenic Functional Enrichment to Improve GWAS Power.	Red blood cell count	approximately 445,000 European ancestry individuals		LHX3	NR		1e-10	erythrocyte count	Kichaev G, Am J Hum Genet, 2018	24629
56	9	9:139248574	139248574	G	A	0.96568	0.01055	0.005159	0.046	0.97018	0.030109	0.007694	8.1e-05	0.961142	-0.0033	0.00703	0.56	0.97018	0.030109	0.007694	0.00117	9	139000000	139000000	rs4077515	Kiryluk K	41924	Nat Genet	www.ncbi.nlm.nih.gov/pubmed/25305756	Discovery of new risk loci for IgA nephropathy implicates genes involved in immunity against intestinal pathogens.	IgA nephropathy	1,194 Han Chinese ancestry cases, 902 Han Chinese ancestry controls, 1,553 European ancestry cases, 3,050 European ancestry controls	2,491 East Asian ancestry cases, 1,780 East Asian ancestry controls, 2,420 European ancestry cases, 7,222 European ancestry controls	CARD9	0.4	1.16	1e-09	IGA glomerulonephritis	Kiryluk K, Nat Genet, 2014	17922
57	9	rs80177312	131459959	A	G	0.915762	-0.00743	0.003418	0.031	0.915638	0.003227	0.004729	0.46	0.915887	-0.01987	0.004963	5e-05					9	131000000	131000000	rs11539209	Kichaev G	43461	Am J Hum Genet	www.ncbi.nlm.nih.gov/pubmed/30595370	Leveraging Polygenic Functional Enrichment to Improve GWAS Power.	Eczema	approximately 459,000 European ancestry individuals		ZDHHC12	NR		8e-16	Eczema	Kichaev G, Am J Hum Genet, 2018	23592
58	9	rs115095846	131462846	C	T	0.915806	-0.00742	0.003418	0.031	0.915619	0.003231	0.004728	0.46	0.915995	-0.01989	0.004964	4.9e-05	0.915619	0.003231	0.004728	0.000636	9	131000000	131000000	rs11539209	Kichaev G	43461	Am J Hum Genet	www.ncbi.nlm.nih.gov/pubmed/30595370	Leveraging Polygenic Functional Enrichment to Improve GWAS Power.	Eczema	approximately 459,000 European ancestry individuals		ZDHHC12	NR		8e-16	Eczema	Kichaev G, Am J Hum Genet, 2018	20705
59	9	rs114839854	131492446	C	T	0.916462	-0.00839	0.003428	0.015	0.916244	0.002277	0.004753	0.59	0.916682	-0.02084	0.004967	2.2e-05	0.916244	0.002277	0.004753	0.000662	9	131000000	131000000	rs11539209	Kichaev G	43461	Am J Hum Genet	www.ncbi.nlm.nih.gov/pubmed/30595370	Leveraging Polygenic Functional Enrichment to Improve GWAS Power.	Eczema	approximately 459,000 European ancestry individuals		ZDHHC12	NR		8e-16	Eczema	Kichaev G, Am J Hum Genet, 2018	8895
60	9	rs80055395	131493204	C	T	0.916937	-0.00826	0.003438	0.017	0.916528	0.002532	0.004762	0.56	0.917349	-0.02085	0.004988	2.4e-05					9	131000000	131000000	rs11539209	Kichaev G	43461	Am J Hum Genet	www.ncbi.nlm.nih.gov/pubmed/30595370	Leveraging Polygenic Functional Enrichment to Improve GWAS Power.	Eczema	approximately 459,000 European ancestry individuals		ZDHHC12	NR		8e-16	Eczema	Kichaev G, Am J Hum Genet, 2018	9653
61	9	rs13290470	16619529	A	G	0.954649	-0.00824	0.004459	0.058	0.954454	0.010656	0.006139	0.099	0.954846	-0.02646	0.006507	9.2e-05	0.954454	0.010656	0.006139	2.64e-05	9	16637265	16637265	rs11790341	Kichaev G	43461	Am J Hum Genet	www.ncbi.nlm.nih.gov/pubmed/30595370	Leveraging Polygenic Functional Enrichment to Improve GWAS Power.	Lung function (FEV1/FVC)	approximately 370,000 European ancestry individuals		BNC2	NR		9e-09	FEV/FEC ratio	Kichaev G, Am J Hum Genet, 2018	17736
62	9	rs9695315	109481441	T	C	0.948638	-0.01765	0.004257	3.7e-05	0.951855	-0.01323	0.00598	0.026	0.945396	-0.0216	0.006095	0.00068					9	109000000	109000000	rs1491106	Kichaev G	43461	Am J Hum Genet	www.ncbi.nlm.nih.gov/pubmed/30595370	Leveraging Polygenic Functional Enrichment to Improve GWAS Power.	Lung function (FEV1/FVC)	approximately 370,000 European ancestry individuals		LINC01505	NR		2e-32	FEV/FEC ratio	Kichaev G, Am J Hum Genet, 2018	2076
63	9	rs1994678	109481750	A	G	0.948445	-0.01751	0.004253	4.2e-05	0.951527	-0.01295	0.005965	0.03	0.945338	-0.02158	0.006095	0.00068	0.951527	-0.01295	0.005965	0.305	9	109000000	109000000	rs1491106	Kichaev G	43461	Am J Hum Genet	www.ncbi.nlm.nih.gov/pubmed/30595370	Leveraging Polygenic Functional Enrichment to Improve GWAS Power.	Lung function (FEV1/FVC)	approximately 370,000 European ancestry individuals		LINC01505	NR		2e-32	FEV/FEC ratio	Kichaev G, Am J Hum Genet, 2018	1767
64	9	rs114553896	109481120	T	C	0.948638	-0.01765	0.004257	3.7e-05	0.951855	-0.01323	0.00598	0.026	0.945396	-0.0216	0.006095	0.00068	0.951855	-0.01323	0.00598	0.321	9	109000000	109000000	rs1491106	Kichaev G	43461	Am J Hum Genet	www.ncbi.nlm.nih.gov/pubmed/30595370	Leveraging Polygenic Functional Enrichment to Improve GWAS Power.	Lung function (FEV1/FVC)	approximately 370,000 European ancestry individuals		LINC01505	NR		2e-32	FEV/FEC ratio	Kichaev G, Am J Hum Genet, 2018	2397
65	9	rs143193719	85131415	C	T	0.985248	0.015644	0.007992	0.046	0.98375	0.042874	0.010518	5.2e-05	0.986759	-0.01414	0.012266	0.26	0.98375	0.042874	0.010518	0.000353	9	85128518	85128518	rs11139596	Evangelou E	43360	Nat Genet	www.ncbi.nlm.nih.gov/pubmed/30224653	Genetic analysis of over 1 million people identifies 535 new loci associated with blood pressure traits.	Pulse pressure	757,601 European ancestry individuals		AL162726.3	0.7759	0.1495	3e-09	pulse pressure measurement	Evangelou E, Nat Genet, 2018	2897
66	9	rs372437915	29572480	C	A	0.986892	-0.03385	0.008395	4.9e-05	0.987087	-0.04707	0.011676	4.6e-05	0.986695	-0.02066	0.012127	0.1					9	29568836	29568836	rs12551941	Whitfield JB	43461	Alcohol Clin Exp Res	www.ncbi.nlm.nih.gov/pubmed/30589442	Biomarker and genomic risk factors for liver function test abnormality in hazardous drinkers.	Alanine aminotransferase levels in low alcohol consumption	8,716 individuals		AL353684.1 - AL354676.1	NR	0.1347	4e-06	serum alanine aminotransferase measurement, alcohol consumption measurement	Whitfield JB, Alcohol Clin Exp Res, 2018	3644
67	9	rs569969863	29580596	T	C	0.986791	-0.03223	0.008315	9.4e-05	0.986923	-0.04385	0.011481	0.00011	0.986657	-0.02027	0.012096	0.11					9	29568836	29568836	rs12551941	Whitfield JB	43461	Alcohol Clin Exp Res	www.ncbi.nlm.nih.gov/pubmed/30589442	Biomarker and genomic risk factors for liver function test abnormality in hazardous drinkers.	Alanine aminotransferase levels in low alcohol consumption	8,716 individuals		AL353684.1 - AL354676.1	NR	0.1347	4e-06	serum alanine aminotransferase measurement, alcohol consumption measurement	Whitfield JB, Alcohol Clin Exp Res, 2018	11760
68	9	9:136191641	136191641	A	G	0.393527	0.004931	0.001912	0.011	0.395912	0.01056	0.00263	7e-05	0.391122	-5.8e-05	0.002792	0.96	0.395912	0.01056	0.00263	0.00505	9	136000000	136000000	rs656105	Sabater-Lleal M	43424	Circulation	www.ncbi.nlm.nih.gov/pubmed/30586737	Genome-Wide Association Trans-Ethnic Meta-Analyses Identifies Novel Associations Regulating Coagulation Factor VIII and von Willebrand Factor Plasma Levels.	vWF levels	42,379 European ancestry individuals, 3,700 African American individuals, 275 Hispanic individuals		ABO - RF00019	NR		1e-66	von Willebrand factor measurement	Sabater-Lleal M, Circulation, 2018	14247
69	9	9:136191641	136191641	A	G	0.393527	0.004931	0.001912	0.011	0.395912	0.01056	0.00263	7e-05	0.391122	-5.8e-05	0.002792	0.96	0.395912	0.01056	0.00263	0.00505	9	136000000	136000000	rs656105	Sabater-Lleal M	43424	Circulation	www.ncbi.nlm.nih.gov/pubmed/30586737	Genome-Wide Association Trans-Ethnic Meta-Analyses Identifies Novel Associations Regulating Coagulation Factor VIII and von Willebrand Factor Plasma Levels.	vWF levels	42,379 European ancestry individuals, 3,700 African American individuals, 275 Hispanic individuals		ABO - RF00019	NR		4e-73	von Willebrand factor measurement	Sabater-Lleal M, Circulation, 2018	14247
70	9	9:139248574	139248574	G	A	0.96568	0.01055	0.005159	0.046	0.97018	0.030109	0.007694	8.1e-05	0.961142	-0.0033	0.00703	0.56	0.97018	0.030109	0.007694	0.00117	9	139000000	139000000	rs4077515	Franke A	40503	Nat Genet	www.ncbi.nlm.nih.gov/pubmed/21102463	Genome-wide meta-analysis increases to 71 the number of confirmed Crohn's disease susceptibility loci.	Crohn's disease	6,333 European ancestry cases, 15,056 European ancestry controls	15,694 European ancestry cases, 14,026 European ancestry controls, 414 European ancestry trios	CARD9	0.411	1.18	1e-36	Crohn's disease	Franke A, Nat Genet, 2010	17922
71	9	9:139114308	139114308	T	C	0.736607	-0.00543	0.002137	0.012	0.733333	0.002736	0.002924	0.35	0.739907	-0.01285	0.003139	5e-05	0.733333	0.002736	0.002924	0.000233	9	139000000	139000000	rs7849585	Lango Allen H	40450	Nature	www.ncbi.nlm.nih.gov/pubmed/20881960	Hundreds of variants clustered in genomic loci and biological pathways affect human height.	Height	133,653 European ancestry individuals	50,074 European ancestry individuals	QSOX2	0.33	0.029	5e-14	body height	Lango Allen H, Nature, 2010	2438
72	9	9:136191641	136191641	A	G	0.393527	0.004931	0.001912	0.011	0.395912	0.01056	0.00263	7e-05	0.391122	-5.8e-05	0.002792	0.96	0.395912	0.01056	0.00263	0.00505	9	136000000	136000000	rs574237	Sabater-Lleal M	43424	Circulation	www.ncbi.nlm.nih.gov/pubmed/30586737	Genome-Wide Association Trans-Ethnic Meta-Analyses Identifies Novel Associations Regulating Coagulation Factor VIII and von Willebrand Factor Plasma Levels.	Factor VIII levels	25,897 European ancestry individuals, 4,500 African American individuals, 773 Asian ancestry individuals, 1,440 Hispanic individuals		RF00019 - RF00019	NR		3e-29	factor VIII measurement	Sabater-Lleal M, Circulation, 2018	12820
73	9	9:136191641	136191641	A	G	0.393527	0.004931	0.001912	0.011	0.395912	0.01056	0.00263	7e-05	0.391122	-5.8e-05	0.002792	0.96	0.395912	0.01056	0.00263	0.00505	9	136000000	136000000	rs574237	Sabater-Lleal M	43424	Circulation	www.ncbi.nlm.nih.gov/pubmed/30586737	Genome-Wide Association Trans-Ethnic Meta-Analyses Identifies Novel Associations Regulating Coagulation Factor VIII and von Willebrand Factor Plasma Levels.	Factor VIII levels	25,897 European ancestry individuals, 4,500 African American individuals, 773 Asian ancestry individuals, 1,440 Hispanic individuals		RF00019 - RF00019	NR		7e-38	factor VIII measurement	Sabater-Lleal M, Circulation, 2018	12820
74	9	9:136191641	136191641	A	G	0.393527	0.004931	0.001912	0.011	0.395912	0.01056	0.00263	7e-05	0.391122	-5.8e-05	0.002792	0.96	0.395912	0.01056	0.00263	0.00505	9	136000000	136000000	rs607900	Sabater-Lleal M	43424	Circulation	www.ncbi.nlm.nih.gov/pubmed/30586737	Genome-Wide Association Trans-Ethnic Meta-Analyses Identifies Novel Associations Regulating Coagulation Factor VIII and von Willebrand Factor Plasma Levels.	Factor VIII levels	25,897 European ancestry individuals, 4,500 African American individuals, 773 Asian ancestry individuals, 1,440 Hispanic individuals		MED22, MED22	NR		3e-15	factor VIII measurement	Sabater-Lleal M, Circulation, 2018	15577
75	9	9:139114308	139114308	T	C	0.736607	-0.00543	0.002137	0.012	0.733333	0.002736	0.002924	0.35	0.739907	-0.01285	0.003139	5e-05	0.733333	0.002736	0.002924	0.000233	9	139000000	139000000	rs7024579	Shrine N	43521	Nat Genet	www.ncbi.nlm.nih.gov/pubmed/30804560	New genetic signals for lung function highlight pathways and chronic obstructive pulmonary disease associations across multiple ancestries.	Lung function (FVC)	321,047 European ancestry individuals	79,005 European ancestry individuals	QSOX2	0.3154	0.0233	4e-20	vital capacity	Shrine N, Nat Genet, 2019	13895
76	9	9:139248574	139248574	G	A	0.96568	0.01055	0.005159	0.046	0.97018	0.030109	0.007694	8.1e-05	0.961142	-0.0033	0.00703	0.56	0.97018	0.030109	0.007694	0.00117	9	139000000	139000000	rs4073153	Shrine N	43521	Nat Genet	www.ncbi.nlm.nih.gov/pubmed/30804560	New genetic signals for lung function highlight pathways and chronic obstructive pulmonary disease associations across multiple ancestries.	Lung function (FVC)	321,047 European ancestry individuals	79,005 European ancestry individuals	CARD9	0.5613	0.0138	9e-09	vital capacity	Shrine N, Nat Genet, 2019	10775
77	9	9:139114308	139114308	T	C	0.736607	-0.00543	0.002137	0.012	0.733333	0.002736	0.002924	0.35	0.739907	-0.01285	0.003139	5e-05	0.733333	0.002736	0.002924	0.000233	9	139000000	139000000	rs7024579	Shrine N	43521	Nat Genet	www.ncbi.nlm.nih.gov/pubmed/30804560	New genetic signals for lung function highlight pathways and chronic obstructive pulmonary disease associations across multiple ancestries.	FEV1	321,047 European ancestry individuals	79,005 European ancestry individuals	QSOX2	0.3154	0.0172	9e-12	forced expiratory volume	Shrine N, Nat Genet, 2019	13895
78	9	9:139248574	139248574	G	A	0.96568	0.01055	0.005159	0.046	0.97018	0.030109	0.007694	8.1e-05	0.961142	-0.0033	0.00703	0.56	0.97018	0.030109	0.007694	0.00117	9	139000000	139000000	rs4073153	Shrine N	43521	Nat Genet	www.ncbi.nlm.nih.gov/pubmed/30804560	New genetic signals for lung function highlight pathways and chronic obstructive pulmonary disease associations across multiple ancestries.	FEV1	321,047 European ancestry individuals	79,005 European ancestry individuals	CARD9	0.5613	0.0122	4e-07	forced expiratory volume	Shrine N, Nat Genet, 2019	10775
79	9	rs1994678	109481750	A	G	0.948445	-0.01751	0.004253	4.2e-05	0.951527	-0.01295	0.005965	0.03	0.945338	-0.02158	0.006095	0.00068	0.951527	-0.01295	0.005965	0.305	9	109000000	109000000	rs1491106	Shrine N	43521	Nat Genet	www.ncbi.nlm.nih.gov/pubmed/30804560	New genetic signals for lung function highlight pathways and chronic obstructive pulmonary disease associations across multiple ancestries.	Lung function (FEV1/FVC)	321,047 European ancestry individuals	79,005 European ancestry individuals	LINC01505	0.3764	0.0245	3e-23	FEV/FEC ratio	Shrine N, Nat Genet, 2019	1767
80	9	rs9695315	109481441	T	C	0.948638	-0.01765	0.004257	3.7e-05	0.951855	-0.01323	0.00598	0.026	0.945396	-0.0216	0.006095	0.00068					9	109000000	109000000	rs1491106	Shrine N	43521	Nat Genet	www.ncbi.nlm.nih.gov/pubmed/30804560	New genetic signals for lung function highlight pathways and chronic obstructive pulmonary disease associations across multiple ancestries.	Lung function (FEV1/FVC)	321,047 European ancestry individuals	79,005 European ancestry individuals	LINC01505	0.3764	0.0245	3e-23	FEV/FEC ratio	Shrine N, Nat Genet, 2019	2076
81	9	rs114553896	109481120	T	C	0.948638	-0.01765	0.004257	3.7e-05	0.951855	-0.01323	0.00598	0.026	0.945396	-0.0216	0.006095	0.00068	0.951855	-0.01323	0.00598	0.321	9	109000000	109000000	rs1491106	Shrine N	43521	Nat Genet	www.ncbi.nlm.nih.gov/pubmed/30804560	New genetic signals for lung function highlight pathways and chronic obstructive pulmonary disease associations across multiple ancestries.	Lung function (FEV1/FVC)	321,047 European ancestry individuals	79,005 European ancestry individuals	LINC01505	0.3764	0.0245	3e-23	FEV/FEC ratio	Shrine N, Nat Genet, 2019	2397
82	9	rs60201106	28519432	G	A	0.98642	-0.0336	0.008399	7.4e-05	0.985813	-0.03132	0.011228	0.0052	0.987033	-0.03304	0.012648	0.011					9	28518911	28518911	rs56942085	Hong EP	43521	J Clin Med	www.ncbi.nlm.nih.gov/pubmed/30823506	Genomic Variations in Susceptibility to Intracranial Aneurysm in the Korean Population.	Intracranial aneurysm	250 Korean ancestry cases, 296 Korean ancestry controls		LINGO2	0.03	6.11	4e-08	brain aneurysm	Hong EP, J Clin Med, 2019	521
83	9	rs7846746	16425640	T	C	0.856565	-0.00556	0.002674	0.036	0.859469	0.003766	0.003718	0.34	0.853638	-0.01522	0.003865	9.8e-05					9	16414756	16414756	rs16934621	El Rouby N	43363	Pharmacogenomics J	www.ncbi.nlm.nih.gov/pubmed/30237584	Genome-wide association analysis of common genetic variants of resistant hypertension.	Resistant hypertension	297 European ancestry cases, 226 Hispanic cases, 623 European ancestry controls, 633 Hispanic controls	1,946 European ancestry cases, 471 European ancestry controls	BNC2	0.08	1.43	5e-06	treatment-resistant hypertension	El Rouby N, Pharmacogenomics J, 2018	10884
84	9	9:136191641	136191641	A	G	0.393527	0.004931	0.001912	0.011	0.395912	0.01056	0.00263	7e-05	0.391122	-5.8e-05	0.002792	0.96	0.395912	0.01056	0.00263	0.00505	9	136000000	136000000	rs11244084	Shah RL	43383	Hum Genet	www.ncbi.nlm.nih.gov/pubmed/30306274	Genome-wide association studies for corneal and refractive astigmatism in UK Biobank demonstrate a shared role for myopia susceptibility loci.	Refractive astigmatism	70,505 European ancestry cases, 17,500 European ancestry controls		LCN1P2 - SURF6	NR	1.11359	2e-06	Astigmatism	Shah RL, Hum Genet, 2018	631
85	9	rs4008453	4784143	A	G	0.964644	-0.01629	0.005502	0.0032	0.963531	-0.00028	0.007447	0.96	0.965766	-0.03249	0.008173	9.5e-05					9	4763176	4763176	rs385893	Kamatani Y	40216	Nat Genet	www.ncbi.nlm.nih.gov/pubmed/20139978	Genome-wide association study of hematological and biochemical traits in a Japanese population.	Platelet count	14,806 Japanese ancestry individuals		AK3 - ECM1P1	0.76	5.928	3e-13	platelet count	Kamatani Y, Nat Genet, 2010	20967
86	9	rs4008453	4784143	A	G	0.964644	-0.01629	0.005502	0.0032	0.963531	-0.00028	0.007447	0.96	0.965766	-0.03249	0.008173	9.5e-05					9	4763176	4763176	rs385893	Kamatani Y	40216	Nat Genet	www.ncbi.nlm.nih.gov/pubmed/20139978	Genome-wide association study of hematological and biochemical traits in a Japanese population.	Platelet count	14,806 Japanese ancestry individuals		AK3 - ECM1P1	0.25	0.099	3e-13	platelet count	Kamatani Y, Nat Genet, 2010	20967
87	9	rs10965479	22859828	C	T	0.562719	-0.00757	0.001886	5.4e-05	0.565178	-0.0092	0.002581	0.00037	0.560239	-0.00664	0.002769	0.017	0.565178	-0.0092	0.002581	0.493	9	22842202	22842202	rs12554707	Hart AB	41149	PLoS One	www.ncbi.nlm.nih.gov/pubmed/22952603	Genome-wide association study of d-amphetamine response in healthy volunteers identifies putative associations, including cadherin 13 (CDH13).	Response to amphetamines	1 American Indian ancestry individual, 18 African American individuals, 10 Asian ancestry individuals, 325 European ancestry individuals, 17 Hispanic individuals, 10 individuals		AL391117.1	NR		2e-06	response to drug	Hart AB, PLoS One, 2012	17626
88	9	rs55766326	109551468	A	G	0.217751	0.007712	0.002247	0.00065	0.22131	0.000513	0.003097	0.9	0.214163	0.015376	0.003276	5.2e-06					9	110000000	110000000	rs7027172	Kichaev G	43461	Am J Hum Genet	www.ncbi.nlm.nih.gov/pubmed/30595370	Leveraging Polygenic Functional Enrichment to Improve GWAS Power.	Neuroticism	approximately 372,000 European ancestry individuals		LINC01505 - RNA5SP292	NR		1e-10	neuroticism measurement	Kichaev G, Am J Hum Genet, 2018	19989
89	9	rs13292392	109551330	T	C	0.219797	0.007626	0.002235	0.00071	0.22365	0.000412	0.00308	0.92	0.215912	0.015345	0.003259	4.9e-06	0.22365	0.000412	0.00308	0.000745	9	110000000	110000000	rs7027172	Kichaev G	43461	Am J Hum Genet	www.ncbi.nlm.nih.gov/pubmed/30595370	Leveraging Polygenic Functional Enrichment to Improve GWAS Power.	Neuroticism	approximately 372,000 European ancestry individuals		LINC01505 - RNA5SP292	NR		1e-10	neuroticism measurement	Kichaev G, Am J Hum Genet, 2018	20127
90	9	rs7870572	109550497	G	A	0.245883	0.007012	0.002145	0.0012	0.247918	0.001264	0.002965	0.71	0.243831	0.013032	0.003118	3.5e-05					9	110000000	110000000	rs7027172	Kichaev G	43461	Am J Hum Genet	www.ncbi.nlm.nih.gov/pubmed/30595370	Leveraging Polygenic Functional Enrichment to Improve GWAS Power.	Neuroticism	approximately 372,000 European ancestry individuals		LINC01505 - RNA5SP292	NR		1e-10	neuroticism measurement	Kichaev G, Am J Hum Genet, 2018	20960
91	9	rs12350959	109551109	G	T	0.244407	0.006697	0.002159	0.002	0.245849	0.000983	0.002991	0.78	0.242953	0.012672	0.003132	6.2e-05	0.245849	0.000983	0.002991	0.00627	9	110000000	110000000	rs7027172	Kichaev G	43461	Am J Hum Genet	www.ncbi.nlm.nih.gov/pubmed/30595370	Leveraging Polygenic Functional Enrichment to Improve GWAS Power.	Neuroticism	approximately 372,000 European ancestry individuals		LINC01505 - RNA5SP292	NR		1e-10	neuroticism measurement	Kichaev G, Am J Hum Genet, 2018	20348
92	9	rs10978640	109551450	T	C	0.102233	0.008739	0.003135	0.0049	0.105362	-0.00328	0.004276	0.42	0.099078	0.021506	0.004619	4.6e-06	0.105362	-0.00328	0.004276	6.66e-05	9	110000000	110000000	rs7027172	Kichaev G	43461	Am J Hum Genet	www.ncbi.nlm.nih.gov/pubmed/30595370	Leveraging Polygenic Functional Enrichment to Improve GWAS Power.	Neuroticism	approximately 372,000 European ancestry individuals		LINC01505 - RNA5SP292	NR		1e-10	neuroticism measurement	Kichaev G, Am J Hum Genet, 2018	20007
93	9	rs7856638	109550508	T	C	0.244366	0.006669	0.002159	0.0021	0.245773	0.001043	0.002991	0.76	0.242947	0.012545	0.003131	7.4e-05					9	110000000	110000000	rs7027172	Kichaev G	43461	Am J Hum Genet	www.ncbi.nlm.nih.gov/pubmed/30595370	Leveraging Polygenic Functional Enrichment to Improve GWAS Power.	Neuroticism	approximately 372,000 European ancestry individuals		LINC01505 - RNA5SP292	NR		1e-10	neuroticism measurement	Kichaev G, Am J Hum Genet, 2018	20949
94	9	9:139248574	139248574	G	A	0.96568	0.01055	0.005159	0.046	0.97018	0.030109	0.007694	8.1e-05	0.961142	-0.0033	0.00703	0.56	0.97018	0.030109	0.007694	0.00117	9	139000000	139000000	rs4077515	Julia A	41151	Gut	www.ncbi.nlm.nih.gov/pubmed/22936669	A genome-wide association study on a southern European population identifies a new Crohn's disease susceptibility locus at RBX1-EP300.	Crohn's disease	1,277 European ancestry cases, 1,488 European ancestry controls	1,365 European ancestry cases, 1,396 European ancestry controls	CARD9	NR	1.29	4e-06	Crohn's disease	Julia A, Gut, 2012	17922
95	9	rs3731257	21966221	G	A	0.924177	-0.01417	0.003548	6.1e-05	0.924874	-0.01175	0.004921	0.017	0.923474	-0.01809	0.005139	0.00041					9	21986847	21986847	rs3731211	Kichaev G	43461	Am J Hum Genet	www.ncbi.nlm.nih.gov/pubmed/30595370	Leveraging Polygenic Functional Enrichment to Improve GWAS Power.	Eosinophil counts	approximately 440,000 European ancestry individuals		CDKN2A, AL359922.1	NR		3e-15	eosinophil count	Kichaev G, Am J Hum Genet, 2018	20626
96	9	rs67226702	21964463	T	A	0.926644	-0.01434	0.003615	7.1e-05	0.927145	-0.01182	0.005024	0.019	0.926138	-0.01809	0.005225	0.00049					9	21986847	21986847	rs3731211	Kichaev G	43461	Am J Hum Genet	www.ncbi.nlm.nih.gov/pubmed/30595370	Leveraging Polygenic Functional Enrichment to Improve GWAS Power.	Eosinophil counts	approximately 440,000 European ancestry individuals		CDKN2A, AL359922.1	NR		3e-15	eosinophil count	Kichaev G, Am J Hum Genet, 2018	22384
97	9	rs74507527	117701208	G	C	0.980963	-0.0298	0.007555	8.3e-05	0.980463	-0.01755	0.010311	0.091	0.981468	-0.04346	0.011124	8.9e-05					9	118000000	118000000	rs10982456	Kichaev G	43461	Am J Hum Genet	www.ncbi.nlm.nih.gov/pubmed/30595370	Leveraging Polygenic Functional Enrichment to Improve GWAS Power.	Eosinophil counts	approximately 440,000 European ancestry individuals		DEC1, TNFSF8	NR		6e-31	eosinophil count	Kichaev G, Am J Hum Genet, 2018	10450
98	9	rs115095846	131462846	C	T	0.915806	-0.00742	0.003418	0.031	0.915619	0.003231	0.004728	0.46	0.915995	-0.01989	0.004964	4.9e-05	0.915619	0.003231	0.004728	0.000636	9	131000000	131000000	rs11539209	Kichaev G	43461	Am J Hum Genet	www.ncbi.nlm.nih.gov/pubmed/30595370	Leveraging Polygenic Functional Enrichment to Improve GWAS Power.	Eosinophil counts	approximately 440,000 European ancestry individuals		ZDHHC12	NR		2e-08	eosinophil count	Kichaev G, Am J Hum Genet, 2018	20705
99	9	rs80177312	131459959	A	G	0.915762	-0.00743	0.003418	0.031	0.915638	0.003227	0.004729	0.46	0.915887	-0.01987	0.004963	5e-05					9	131000000	131000000	rs11539209	Kichaev G	43461	Am J Hum Genet	www.ncbi.nlm.nih.gov/pubmed/30595370	Leveraging Polygenic Functional Enrichment to Improve GWAS Power.	Eosinophil counts	approximately 440,000 European ancestry individuals		ZDHHC12	NR		2e-08	eosinophil count	Kichaev G, Am J Hum Genet, 2018	23592
100	9	rs114839854	131492446	C	T	0.916462	-0.00839	0.003428	0.015	0.916244	0.002277	0.004753	0.59	0.916682	-0.02084	0.004967	2.2e-05	0.916244	0.002277	0.004753	0.000662	9	131000000	131000000	rs11539209	Kichaev G	43461	Am J Hum Genet	www.ncbi.nlm.nih.gov/pubmed/30595370	Leveraging Polygenic Functional Enrichment to Improve GWAS Power.	Eosinophil counts	approximately 440,000 European ancestry individuals		ZDHHC12	NR		2e-08	eosinophil count	Kichaev G, Am J Hum Genet, 2018	8895
101	9	rs80055395	131493204	C	T	0.916937	-0.00826	0.003438	0.017	0.916528	0.002532	0.004762	0.56	0.917349	-0.02085	0.004988	2.4e-05					9	131000000	131000000	rs11539209	Kichaev G	43461	Am J Hum Genet	www.ncbi.nlm.nih.gov/pubmed/30595370	Leveraging Polygenic Functional Enrichment to Improve GWAS Power.	Eosinophil counts	approximately 440,000 European ancestry individuals		ZDHHC12	NR		2e-08	eosinophil count	Kichaev G, Am J Hum Genet, 2018	9653
102	9	rs148361061	138405994	G	C	0.935321	-0.00748	0.00389	0.054	0.935194	-0.02081	0.005311	9.4e-05	0.935449	0.004846	0.005726	0.33	0.935194	-0.02081	0.005311	0.000877	9	138000000	138000000	rs62577244	Gao C	43066	Obesity (Silver Spring)	www.ncbi.nlm.nih.gov/pubmed/29178545	Genome-Wide Study of Subcutaneous and Visceral Adipose Tissue Reveals Novel Sex-Specific Adiposity Loci in Mexican Americans.	Subcutaneous adipose tissue	580 Mexican American female individuals, 403 Mexican American male individuals.		LCN1 - OBP2A	NR	2.62607	1e-06	subcutaneous adipose tissue measurement	Gao C, Obesity (Silver Spring), 2017	22083
103	9	rs112999544	138413701	T	C	0.941598	-0.00959	0.004048	0.018	0.942077	-0.02204	0.005526	6.2e-05	0.941115	0.00173	0.005958	0.65	0.942077	-0.02204	0.005526	0.00305	9	138000000	138000000	rs62577244	Gao C	43066	Obesity (Silver Spring)	www.ncbi.nlm.nih.gov/pubmed/29178545	Genome-Wide Study of Subcutaneous and Visceral Adipose Tissue Reveals Novel Sex-Specific Adiposity Loci in Mexican Americans.	Subcutaneous adipose tissue	580 Mexican American female individuals, 403 Mexican American male individuals.		LCN1 - OBP2A	NR	2.62607	1e-06	subcutaneous adipose tissue measurement	Gao C, Obesity (Silver Spring), 2017	14376
104	9	rs377440613	138406063	G	A	0.939229	-0.00812	0.00396	0.039	0.939673	-0.02201	0.005416	4.8e-05	0.938781	0.003992	0.005816	0.41					9	138000000	138000000	rs62577244	Gao C	43066	Obesity (Silver Spring)	www.ncbi.nlm.nih.gov/pubmed/29178545	Genome-Wide Study of Subcutaneous and Visceral Adipose Tissue Reveals Novel Sex-Specific Adiposity Loci in Mexican Americans.	Subcutaneous adipose tissue	580 Mexican American female individuals, 403 Mexican American male individuals.		LCN1 - OBP2A	NR	2.62607	1e-06	subcutaneous adipose tissue measurement	Gao C, Obesity (Silver Spring), 2017	22014
105	9	9:138415000	138415000	G	T	0.986388	-0.00277	0.008457	0.71	0.986683	-0.03822	0.011678	0.00093	0.986091	0.028896	0.012303	0.016	0.986683	-0.03822	0.011678	6.15e-05	9	138000000	138000000	rs62577244	Gao C	43066	Obesity (Silver Spring)	www.ncbi.nlm.nih.gov/pubmed/29178545	Genome-Wide Study of Subcutaneous and Visceral Adipose Tissue Reveals Novel Sex-Specific Adiposity Loci in Mexican Americans.	Subcutaneous adipose tissue	580 Mexican American female individuals, 403 Mexican American male individuals.		LCN1 - OBP2A	NR	2.62607	1e-06	subcutaneous adipose tissue measurement	Gao C, Obesity (Silver Spring), 2017	13077
106	9	9:138415000	138415000	G	T	0.986388	-0.00277	0.008457	0.71	0.986683	-0.03822	0.011678	0.00093	0.986091	0.028896	0.012303	0.016	0.986683	-0.03822	0.011678	6.15e-05	9	138000000	138000000	rs62577244	Gao C	43066	Obesity (Silver Spring)	www.ncbi.nlm.nih.gov/pubmed/29178545	Genome-Wide Study of Subcutaneous and Visceral Adipose Tissue Reveals Novel Sex-Specific Adiposity Loci in Mexican Americans.	Subcutaneous adipose tissue (sex interaction)	580 Mexican American female individuals, 403 Mexican American male individuals.		LCN1 - OBP2A	NR	2.87	1e-07	subcutaneous adipose tissue measurement, sex interaction measurement	Gao C, Obesity (Silver Spring), 2017	13077
107	9	rs148361061	138405994	G	C	0.935321	-0.00748	0.00389	0.054	0.935194	-0.02081	0.005311	9.4e-05	0.935449	0.004846	0.005726	0.33	0.935194	-0.02081	0.005311	0.000877	9	138000000	138000000	rs62577244	Gao C	43066	Obesity (Silver Spring)	www.ncbi.nlm.nih.gov/pubmed/29178545	Genome-Wide Study of Subcutaneous and Visceral Adipose Tissue Reveals Novel Sex-Specific Adiposity Loci in Mexican Americans.	Subcutaneous adipose tissue (sex interaction)	580 Mexican American female individuals, 403 Mexican American male individuals.		LCN1 - OBP2A	NR	2.87	1e-07	subcutaneous adipose tissue measurement, sex interaction measurement	Gao C, Obesity (Silver Spring), 2017	22083
108	9	rs112999544	138413701	T	C	0.941598	-0.00959	0.004048	0.018	0.942077	-0.02204	0.005526	6.2e-05	0.941115	0.00173	0.005958	0.65	0.942077	-0.02204	0.005526	0.00305	9	138000000	138000000	rs62577244	Gao C	43066	Obesity (Silver Spring)	www.ncbi.nlm.nih.gov/pubmed/29178545	Genome-Wide Study of Subcutaneous and Visceral Adipose Tissue Reveals Novel Sex-Specific Adiposity Loci in Mexican Americans.	Subcutaneous adipose tissue (sex interaction)	580 Mexican American female individuals, 403 Mexican American male individuals.		LCN1 - OBP2A	NR	2.87	1e-07	subcutaneous adipose tissue measurement, sex interaction measurement	Gao C, Obesity (Silver Spring), 2017	14376
109	9	rs377440613	138406063	G	A	0.939229	-0.00812	0.00396	0.039	0.939673	-0.02201	0.005416	4.8e-05	0.938781	0.003992	0.005816	0.41					9	138000000	138000000	rs62577244	Gao C	43066	Obesity (Silver Spring)	www.ncbi.nlm.nih.gov/pubmed/29178545	Genome-Wide Study of Subcutaneous and Visceral Adipose Tissue Reveals Novel Sex-Specific Adiposity Loci in Mexican Americans.	Subcutaneous adipose tissue (sex interaction)	580 Mexican American female individuals, 403 Mexican American male individuals.		LCN1 - OBP2A	NR	2.87	1e-07	subcutaneous adipose tissue measurement, sex interaction measurement	Gao C, Obesity (Silver Spring), 2017	22014
110	9	rs141404282	17368240	C	G	0.987009	-0.02884	0.008241	0.00049	0.986916	-0.01338	0.011287	0.22	0.987103	-0.04758	0.012088	9.8e-05	0.986916	-0.01338	0.011287	0.0362	9	17346855	17346855	rs7861565	Floyd JS	42717	Pharmacogenomics J	www.ncbi.nlm.nih.gov/pubmed/27958378	Large-scale pharmacogenomic study of sulfonylureas and the QT, JT and QRS intervals: CHARGE Pharmacogenomics Working Group.	QRS interval (sulfonylurea treatment interaction)	2,095 European ancestry exposed individuals, 42,907 European ancestry unexposed individuals, 1,167 African American exposed individuals, 10,564 African American unexposed individuals, 794 Hispanic/Latino American exposed individuals, 14,330 Hispanic/Latino American unexposed individuals		CNTLN	NR	4	6e-08	QRS duration, response to sulfonylurea	Floyd JS, Pharmacogenomics J, 2016	21385
111	9	rs77333912	17366694	T	C	0.987009	-0.02884	0.008241	0.00049	0.986916	-0.01338	0.011287	0.22	0.987103	-0.04758	0.012088	9.8e-05					9	17346855	17346855	rs7861565	Floyd JS	42717	Pharmacogenomics J	www.ncbi.nlm.nih.gov/pubmed/27958378	Large-scale pharmacogenomic study of sulfonylureas and the QT, JT and QRS intervals: CHARGE Pharmacogenomics Working Group.	QRS interval (sulfonylurea treatment interaction)	2,095 European ancestry exposed individuals, 42,907 European ancestry unexposed individuals, 1,167 African American exposed individuals, 10,564 African American unexposed individuals, 794 Hispanic/Latino American exposed individuals, 14,330 Hispanic/Latino American unexposed individuals		CNTLN	NR	4	6e-08	QRS duration, response to sulfonylurea	Floyd JS, Pharmacogenomics J, 2016	19839
112	9	rs141404282	17368240	C	G	0.987009	-0.02884	0.008241	0.00049	0.986916	-0.01338	0.011287	0.22	0.987103	-0.04758	0.012088	9.8e-05	0.986916	-0.01338	0.011287	0.0362	9	17346855	17346855	rs7861565	Floyd JS	42717	Pharmacogenomics J	www.ncbi.nlm.nih.gov/pubmed/27958378	Large-scale pharmacogenomic study of sulfonylureas and the QT, JT and QRS intervals: CHARGE Pharmacogenomics Working Group.	QRS interval (sulfonylurea treatment interaction)	2,095 European ancestry exposed individuals, 42,907 European ancestry unexposed individuals, 1,167 African American exposed individuals, 10,564 African American unexposed individuals, 794 Hispanic/Latino American exposed individuals, 14,330 Hispanic/Latino American unexposed individuals		CNTLN	NR	3.7	2e-07	QRS duration, response to sulfonylurea	Floyd JS, Pharmacogenomics J, 2016	21385
113	9	rs77333912	17366694	T	C	0.987009	-0.02884	0.008241	0.00049	0.986916	-0.01338	0.011287	0.22	0.987103	-0.04758	0.012088	9.8e-05					9	17346855	17346855	rs7861565	Floyd JS	42717	Pharmacogenomics J	www.ncbi.nlm.nih.gov/pubmed/27958378	Large-scale pharmacogenomic study of sulfonylureas and the QT, JT and QRS intervals: CHARGE Pharmacogenomics Working Group.	QRS interval (sulfonylurea treatment interaction)	2,095 European ancestry exposed individuals, 42,907 European ancestry unexposed individuals, 1,167 African American exposed individuals, 10,564 African American unexposed individuals, 794 Hispanic/Latino American exposed individuals, 14,330 Hispanic/Latino American unexposed individuals		CNTLN	NR	3.7	2e-07	QRS duration, response to sulfonylurea	Floyd JS, Pharmacogenomics J, 2016	19839
114	9	rs180789172	33821739	G	A	0.988409	-0.01014	0.009243	0.25	0.988746	0.029027	0.01301	0.028	0.988069	-0.0501	0.013202	0.00019	0.988746	0.029027	0.01301	1.53e-05	9	33803408	33803408	rs10124307	Kichaev G	43461	Am J Hum Genet	www.ncbi.nlm.nih.gov/pubmed/30595370	Leveraging Polygenic Functional Enrichment to Improve GWAS Power.	Heel bone mineral density	approximately 446,000 European ancestry individuals		UBE2R2-AS1	NR		7e-11	heel bone mineral density	Kichaev G, Am J Hum Genet, 2018	18331
115	9	rs145011877	96588511	C	G	0.988444	-0.03884	0.008958	1.5e-05	0.988285	-0.03448	0.012189	0.0049	0.988603	-0.04426	0.013231	0.00091	0.988285	-0.03448	0.012189	0.582	9	96585115	96585115	rs117843963	Kichaev G	43461	Am J Hum Genet	www.ncbi.nlm.nih.gov/pubmed/30595370	Leveraging Polygenic Functional Enrichment to Improve GWAS Power.	Heel bone mineral density	approximately 446,000 European ancestry individuals		MIR4291 - AL442224.1	NR		2e-09	heel bone mineral density	Kichaev G, Am J Hum Genet, 2018	3396
116	9	rs114553896	109481120	T	C	0.948638	-0.01765	0.004257	3.7e-05	0.951855	-0.01323	0.00598	0.026	0.945396	-0.0216	0.006095	0.00068	0.951855	-0.01323	0.00598	0.321	9	109000000	109000000	rs1352755	Kichaev G	43461	Am J Hum Genet	www.ncbi.nlm.nih.gov/pubmed/30595370	Leveraging Polygenic Functional Enrichment to Improve GWAS Power.	Heel bone mineral density	approximately 446,000 European ancestry individuals		LINC01505	NR		2e-10	heel bone mineral density	Kichaev G, Am J Hum Genet, 2018	7639
117	9	rs1994678	109481750	A	G	0.948445	-0.01751	0.004253	4.2e-05	0.951527	-0.01295	0.005965	0.03	0.945338	-0.02158	0.006095	0.00068	0.951527	-0.01295	0.005965	0.305	9	109000000	109000000	rs1352755	Kichaev G	43461	Am J Hum Genet	www.ncbi.nlm.nih.gov/pubmed/30595370	Leveraging Polygenic Functional Enrichment to Improve GWAS Power.	Heel bone mineral density	approximately 446,000 European ancestry individuals		LINC01505	NR		2e-10	heel bone mineral density	Kichaev G, Am J Hum Genet, 2018	7009
118	9	rs9695315	109481441	T	C	0.948638	-0.01765	0.004257	3.7e-05	0.951855	-0.01323	0.00598	0.026	0.945396	-0.0216	0.006095	0.00068					9	109000000	109000000	rs1352755	Kichaev G	43461	Am J Hum Genet	www.ncbi.nlm.nih.gov/pubmed/30595370	Leveraging Polygenic Functional Enrichment to Improve GWAS Power.	Heel bone mineral density	approximately 446,000 European ancestry individuals		LINC01505	NR		2e-10	heel bone mineral density	Kichaev G, Am J Hum Genet, 2018	7318
119	9	rs10816661	111111067	A	G	0.122799	-0.00062	0.002848	0.84	0.127107	-0.01204	0.003855	0.0019	0.118456	0.011209	0.004232	0.013	0.127107	-0.01204	0.003855	3.91e-05	9	111000000	111000000	rs2146778	Kichaev G	43461	Am J Hum Genet	www.ncbi.nlm.nih.gov/pubmed/30595370	Leveraging Polygenic Functional Enrichment to Improve GWAS Power.	Heel bone mineral density	approximately 446,000 European ancestry individuals		AL353742.1 - AL669983.1	NR		2e-19	heel bone mineral density	Kichaev G, Am J Hum Genet, 2018	22887
120	9	rs12378640	26232062	C	A	0.863054	0.010713	0.002738	9.7e-05	0.863437	0.012935	0.003786	0.00056	0.862669	0.008811	0.003978	0.022	0.863437	0.012935	0.003786	0.447	9	26212728	26212728	rs7032316	Liu M	43479	Nat Genet	www.ncbi.nlm.nih.gov/pubmed/30643251	Association studies of up to 1.2 million individuals yield new insights into the genetic etiology of tobacco and alcohol use.	Smoking initiation (ever regular vs never regular) (MTAG)	up to 1,359,002 European ancestry individuals		AL353753.1 - AL442639.1	0.434	0.006156	2e-08	smoking status measurement	Liu M, Nat Genet, 2019	19334
121	9	rs934523	26235839	C	G	0.88293	0.012024	0.002939	4e-05	0.883081	0.01482	0.004057	0.00023	0.882778	0.0095	0.004278	0.02					9	26212728	26212728	rs7032316	Liu M	43479	Nat Genet	www.ncbi.nlm.nih.gov/pubmed/30643251	Association studies of up to 1.2 million individuals yield new insights into the genetic etiology of tobacco and alcohol use.	Smoking initiation (ever regular vs never regular) (MTAG)	up to 1,359,002 European ancestry individuals		AL353753.1 - AL442639.1	0.434	0.006156	2e-08	smoking status measurement	Liu M, Nat Genet, 2019	23111
122	9	rs10967249	26228760	G	C	0.742168	0.009367	0.00214	1.3e-05	0.751331	0.009844	0.002997	0.00093	0.732931	0.009057	0.003075	0.0038	0.751331	0.009844	0.002997	0.853	9	26212728	26212728	rs7032316	Liu M	43479	Nat Genet	www.ncbi.nlm.nih.gov/pubmed/30643251	Association studies of up to 1.2 million individuals yield new insights into the genetic etiology of tobacco and alcohol use.	Smoking initiation (ever regular vs never regular) (MTAG)	up to 1,359,002 European ancestry individuals		AL353753.1 - AL442639.1	0.434	0.006156	2e-08	smoking status measurement	Liu M, Nat Genet, 2019	16032
123	9	rs7861951	27818130	G	C	0.602505	-0.00627	0.001898	0.00096	0.611336	-0.00125	0.002612	0.58	0.593602	-0.01122	0.002773	5.9e-05					9	27839795	27839795	rs11789249	Liu M	43479	Nat Genet	www.ncbi.nlm.nih.gov/pubmed/30643251	Association studies of up to 1.2 million individuals yield new insights into the genetic etiology of tobacco and alcohol use.	Smoking initiation (ever regular vs never regular) (MTAG)	up to 1,359,002 European ancestry individuals		AL360014.1	0.301	0.007645	1e-10	smoking status measurement	Liu M, Nat Genet, 2019	21665
124	9	rs367701471	29803180	T	G	0.9875	-0.03715	0.008528	1.1e-05	0.987869	-0.04937	0.01198	3.2e-05	0.987128	-0.0271	0.012202	0.027					9	29791863	29791863	rs2184513	Liu M	43479	Nat Genet	www.ncbi.nlm.nih.gov/pubmed/30643251	Association studies of up to 1.2 million individuals yield new insights into the genetic etiology of tobacco and alcohol use.	Smoking initiation (ever regular vs never regular) (MTAG)	up to 1,359,002 European ancestry individuals		AL354676.1 - ME2P1	0.336	0.007641	2e-11	smoking status measurement	Liu M, Nat Genet, 2019	11317
125	9	rs371569093	29796379	A	T	0.987408	-0.03734	0.00847	8.6e-06	0.987774	-0.04938	0.011893	2.8e-05	0.987039	-0.02752	0.012126	0.024					9	29791863	29791863	rs2184513	Liu M	43479	Nat Genet	www.ncbi.nlm.nih.gov/pubmed/30643251	Association studies of up to 1.2 million individuals yield new insights into the genetic etiology of tobacco and alcohol use.	Smoking initiation (ever regular vs never regular) (MTAG)	up to 1,359,002 European ancestry individuals		AL354676.1 - ME2P1	0.336	0.007641	2e-11	smoking status measurement	Liu M, Nat Genet, 2019	4516
126	9	rs143019647	29809661	T	C	0.98002	-0.0244	0.006746	0.00028	0.980343	-0.0369	0.009402	7.5e-05	0.979693	-0.01363	0.009725	0.16	0.980343	-0.0369	0.009402	0.0815	9	29791863	29791863	rs2184513	Liu M	43479	Nat Genet	www.ncbi.nlm.nih.gov/pubmed/30643251	Association studies of up to 1.2 million individuals yield new insights into the genetic etiology of tobacco and alcohol use.	Smoking initiation (ever regular vs never regular) (MTAG)	up to 1,359,002 European ancestry individuals		AL354676.1 - ME2P1	0.336	0.007641	2e-11	smoking status measurement	Liu M, Nat Genet, 2019	17798
127	9	rs548307286	29729992	A	G	0.986651	-0.03752	0.008262	4.6e-06	0.987062	-0.04483	0.01157	9.1e-05	0.986238	-0.03155	0.011859	0.0084					9	29747488	29747488	rs10969352	Liu M	43479	Nat Genet	www.ncbi.nlm.nih.gov/pubmed/30643251	Association studies of up to 1.2 million individuals yield new insights into the genetic etiology of tobacco and alcohol use.	Smoking initiation (ever regular vs never regular)	up to 1,232,091 European ancestry individuals		AL354676.1 - ME2P1	0.5	0.014347	2e-08	smoking status measurement	Liu M, Nat Genet, 2019	17496
128	9	rs181469486	29742902	T	C	0.984529	-0.03427	0.007622	6.2e-06	0.984791	-0.04072	0.010638	0.00012	0.984266	-0.02947	0.010973	0.0078	0.984791	-0.04072	0.010638	0.456	9	29747488	29747488	rs10969352	Liu M	43479	Nat Genet	www.ncbi.nlm.nih.gov/pubmed/30643251	Association studies of up to 1.2 million individuals yield new insights into the genetic etiology of tobacco and alcohol use.	Smoking initiation (ever regular vs never regular)	up to 1,232,091 European ancestry individuals		AL354676.1 - ME2P1	0.5	0.014347	2e-08	smoking status measurement	Liu M, Nat Genet, 2019	4586
129	9	rs545630922	29742049	C	A	0.984659	-0.03446	0.00764	5.8e-06	0.984866	-0.04087	0.010643	0.00011	0.984451	-0.02971	0.01102	0.0076					9	29747488	29747488	rs10969352	Liu M	43479	Nat Genet	www.ncbi.nlm.nih.gov/pubmed/30643251	Association studies of up to 1.2 million individuals yield new insights into the genetic etiology of tobacco and alcohol use.	Smoking initiation (ever regular vs never regular)	up to 1,232,091 European ancestry individuals		AL354676.1 - ME2P1	0.5	0.014347	2e-08	smoking status measurement	Liu M, Nat Genet, 2019	5439
130	9	rs16924138	32461771	C	T	0.922033	-0.00786	0.003439	0.024	0.922609	-0.01845	0.004755	8.7e-05	0.921451	0.002502	0.004996	0.55	0.922609	-0.01845	0.004755	0.00209	9	32455674	32455674	rs1133071	Michailidou K	43031	Nature	www.ncbi.nlm.nih.gov/pubmed/29059683	Association analysis identifies 65 new breast cancer risk loci.	Breast cancer	76,192 European ancestry cases, 63,082 European ancestry controls	46,785 European ancestry cases, 42,892 European ancestry controls, 14,068 East Asian ancestry cases, 13,104 East Asian ancestry controls	ACO1 - DDX58	0.3001	0.0335	3e-06	breast carcinoma	Michailidou K, Nature, 2017	6097
131	9	rs202069833	32461035	G	T	0.921966	-0.00775	0.003429	0.026	0.922407	-0.01835	0.004733	8.9e-05	0.921521	0.002677	0.004991	0.53	0.922407	-0.01835	0.004733	0.00196	9	32455674	32455674	rs1133071	Michailidou K	43031	Nature	www.ncbi.nlm.nih.gov/pubmed/29059683	Association analysis identifies 65 new breast cancer risk loci.	Breast cancer	76,192 European ancestry cases, 63,082 European ancestry controls	46,785 European ancestry cases, 42,892 European ancestry controls, 14,068 East Asian ancestry cases, 13,104 East Asian ancestry controls	ACO1 - DDX58	0.3001	0.0335	3e-06	breast carcinoma	Michailidou K, Nature, 2017	5361
132	9	rs61757209	32467865	G	A	0.923233	-0.00766	0.003456	0.028	0.924931	-0.01857	0.004791	8.8e-05	0.921521	0.002883	0.005008	0.51					9	32455674	32455674	rs1133071	Michailidou K	43031	Nature	www.ncbi.nlm.nih.gov/pubmed/29059683	Association analysis identifies 65 new breast cancer risk loci.	Breast cancer	76,192 European ancestry cases, 63,082 European ancestry controls	46,785 European ancestry cases, 42,892 European ancestry controls, 14,068 East Asian ancestry cases, 13,104 East Asian ancestry controls	ACO1 - DDX58	0.3001	0.0335	3e-06	breast carcinoma	Michailidou K, Nature, 2017	12191
133	9	rs57271219	32460250	A	G	0.918501	-0.00836	0.0034	0.015	0.919442	-0.01939	0.004696	3.2e-05	0.917553	0.001908	0.004944	0.64					9	32455674	32455674	rs1133071	Michailidou K	43031	Nature	www.ncbi.nlm.nih.gov/pubmed/29059683	Association analysis identifies 65 new breast cancer risk loci.	Breast cancer	76,192 European ancestry cases, 63,082 European ancestry controls	46,785 European ancestry cases, 42,892 European ancestry controls, 14,068 East Asian ancestry cases, 13,104 East Asian ancestry controls	ACO1 - DDX58	0.3001	0.0335	3e-06	breast carcinoma	Michailidou K, Nature, 2017	4576
134	9	rs2157716	21950446	C	T	0.923774	-0.0148	0.003615	4.1e-05	0.92459	-0.01245	0.005029	0.014	0.922952	-0.01878	0.005221	0.00031	0.92459	-0.01245	0.005029	0.377	9	21964902	21964902	rs3057314	Michailidou K	43031	Nature	www.ncbi.nlm.nih.gov/pubmed/29059683	Association analysis identifies 65 new breast cancer risk loci.	Breast cancer	76,192 European ancestry cases, 63,082 European ancestry controls	46,785 European ancestry cases, 42,892 European ancestry controls, 14,068 East Asian ancestry cases, 13,104 East Asian ancestry controls	AL359922.1	0.3185	0.0695	7e-25	breast carcinoma	Michailidou K, Nature, 2017	14456
135	9	rs3731257	21966221	G	A	0.924177	-0.01417	0.003548	6.1e-05	0.924874	-0.01175	0.004921	0.017	0.923474	-0.01809	0.005139	0.00041					9	21964902	21964902	rs3057314	Michailidou K	43031	Nature	www.ncbi.nlm.nih.gov/pubmed/29059683	Association analysis identifies 65 new breast cancer risk loci.	Breast cancer	76,192 European ancestry cases, 63,082 European ancestry controls	46,785 European ancestry cases, 42,892 European ancestry controls, 14,068 East Asian ancestry cases, 13,104 East Asian ancestry controls	AL359922.1	0.3185	0.0695	7e-25	breast carcinoma	Michailidou K, Nature, 2017	1319
136	9	rs67226702	21964463	T	A	0.926644	-0.01434	0.003615	7.1e-05	0.927145	-0.01182	0.005024	0.019	0.926138	-0.01809	0.005225	0.00049					9	21964902	21964902	rs3057314	Michailidou K	43031	Nature	www.ncbi.nlm.nih.gov/pubmed/29059683	Association analysis identifies 65 new breast cancer risk loci.	Breast cancer	76,192 European ancestry cases, 63,082 European ancestry controls	46,785 European ancestry cases, 42,892 European ancestry controls, 14,068 East Asian ancestry cases, 13,104 East Asian ancestry controls	AL359922.1	0.3185	0.0695	7e-25	breast carcinoma	Michailidou K, Nature, 2017	439
137	9	rs1571223	4878911	A	G	0.689131	-0.0051	0.002024	0.012	0.686853	0.002977	0.002793	0.3	0.691427	-0.01242	0.002946	3.2e-05	0.686853	0.002977	0.002793	0.000123	9	4856877	4856877	rs10758658	van Rooij FJA	42726	Am J Hum Genet	www.ncbi.nlm.nih.gov/pubmed/28017375	Genome-wide Trans-ethnic Meta-analysis Identifies Seven Genetic Loci Influencing Erythrocyte Traits and a Role for RBPMS in Erythropoiesis.	Red blood cell count	up to 40,258 European ancestry individuals, up to 16,128 African American individuals, up to 15,252 East Asian individuals.	16,389 individuals of European and African American ancestry.	RCL1	NR		1e-08	erythrocyte count	van Rooij FJA, Am J Hum Genet, 2016	22034
138	9	rs7853456	4879855	T	A	0.691573	-0.00509	0.002036	0.013	0.688986	0.002955	0.002811	0.3	0.694181	-0.01248	0.002964	3.2e-05					9	4856877	4856877	rs10758658	van Rooij FJA	42726	Am J Hum Genet	www.ncbi.nlm.nih.gov/pubmed/28017375	Genome-wide Trans-ethnic Meta-analysis Identifies Seven Genetic Loci Influencing Erythrocyte Traits and a Role for RBPMS in Erythropoiesis.	Red blood cell count	up to 40,258 European ancestry individuals, up to 16,128 African American individuals, up to 15,252 East Asian individuals.	16,389 individuals of European and African American ancestry.	RCL1	NR		1e-08	erythrocyte count	van Rooij FJA, Am J Hum Genet, 2016	22978
139	9	rs1571223	4878911	A	G	0.689131	-0.0051	0.002024	0.012	0.686853	0.002977	0.002793	0.3	0.691427	-0.01242	0.002946	3.2e-05	0.686853	0.002977	0.002793	0.000123	9	4856877	4856877	rs10758658	van Rooij FJA	42726	Am J Hum Genet	www.ncbi.nlm.nih.gov/pubmed/28017375	Genome-wide Trans-ethnic Meta-analysis Identifies Seven Genetic Loci Influencing Erythrocyte Traits and a Role for RBPMS in Erythropoiesis.	Mean corpuscular volume	up to 29,946 European ancestry individuals, up to 6150 African American individuals, 15,074 East Asian individuals.	16,389 individuals of European and African American ancestry.	RCL1	NR	0.004	1e-11	mean corpuscular volume	van Rooij FJA, Am J Hum Genet, 2016	22034
140	9	rs7853456	4879855	T	A	0.691573	-0.00509	0.002036	0.013	0.688986	0.002955	0.002811	0.3	0.694181	-0.01248	0.002964	3.2e-05					9	4856877	4856877	rs10758658	van Rooij FJA	42726	Am J Hum Genet	www.ncbi.nlm.nih.gov/pubmed/28017375	Genome-wide Trans-ethnic Meta-analysis Identifies Seven Genetic Loci Influencing Erythrocyte Traits and a Role for RBPMS in Erythropoiesis.	Mean corpuscular volume	up to 29,946 European ancestry individuals, up to 6150 African American individuals, 15,074 East Asian individuals.	16,389 individuals of European and African American ancestry.	RCL1	NR	0.004	1e-11	mean corpuscular volume	van Rooij FJA, Am J Hum Genet, 2016	22978
141	9	9:139248574	139248574	G	A	0.96568	0.01055	0.005159	0.046	0.97018	0.030109	0.007694	8.1e-05	0.961142	-0.0033	0.00703	0.56	0.97018	0.030109	0.007694	0.00117	9	139000000	139000000	rs60980157	Mahajan A	43199	Nat Genet	www.ncbi.nlm.nih.gov/pubmed/29632382	Refining the accuracy of validated target identification through coding variant fine-mapping in type 2 diabetes.	Type 2 diabetes	48,286 European ancestry cases, 250,671 European ancestry controls, 33,126 African American, East Asian, Hispanic/Latino or South Asian cases, 120,161 African American, East Asian, Hispanic/Latino or South Asian controls		GPSM1	0.771	1.06	3e-16	type II diabetes mellitus	Mahajan A, Nat Genet, 2018	13159
142	9	rs7853456	4879855	T	A	0.691573	-0.00509	0.002036	0.013	0.688986	0.002955	0.002811	0.3	0.694181	-0.01248	0.002964	3.2e-05					9	4856877	4856877	rs10758658	van Rooij FJA	42726	Am J Hum Genet	www.ncbi.nlm.nih.gov/pubmed/28017375	Genome-wide Trans-ethnic Meta-analysis Identifies Seven Genetic Loci Influencing Erythrocyte Traits and a Role for RBPMS in Erythropoiesis.	Mean corpuscular volume	up to 29,946 European ancestry individuals, up to 6150 African American individuals, 15,074 East Asian individuals.	16,389 individuals of European and African American ancestry.	RCL1	NR		5e-23	mean corpuscular volume	van Rooij FJA, Am J Hum Genet, 2016	22978
143	9	rs1571223	4878911	A	G	0.689131	-0.0051	0.002024	0.012	0.686853	0.002977	0.002793	0.3	0.691427	-0.01242	0.002946	3.2e-05	0.686853	0.002977	0.002793	0.000123	9	4856877	4856877	rs10758658	van Rooij FJA	42726	Am J Hum Genet	www.ncbi.nlm.nih.gov/pubmed/28017375	Genome-wide Trans-ethnic Meta-analysis Identifies Seven Genetic Loci Influencing Erythrocyte Traits and a Role for RBPMS in Erythropoiesis.	Mean corpuscular volume	up to 29,946 European ancestry individuals, up to 6150 African American individuals, 15,074 East Asian individuals.	16,389 individuals of European and African American ancestry.	RCL1	NR		5e-23	mean corpuscular volume	van Rooij FJA, Am J Hum Genet, 2016	22034
144	9	9:139248574	139248574	G	A	0.96568	0.01055	0.005159	0.046	0.97018	0.030109	0.007694	8.1e-05	0.961142	-0.0033	0.00703	0.56	0.97018	0.030109	0.007694	0.00117	9	139000000	139000000	rs60980157	Mahajan A	43199	Nat Genet	www.ncbi.nlm.nih.gov/pubmed/29632382	Refining the accuracy of validated target identification through coding variant fine-mapping in type 2 diabetes.	Type 2 diabetes (adjusted for BMI)	48,286 European ancestry cases, 250,671 European ancestry controls, 33,126 African American, East Asian, Hispanic/Latino or South Asian cases, 120,161 African American, East Asian, Hispanic/Latino or South Asian controls		GPSM1	0.771	1.06	7e-16	type II diabetes mellitus	Mahajan A, Nat Genet, 2018	13159
145	9	9:139248574	139248574	G	A	0.96568	0.01055	0.005159	0.046	0.97018	0.030109	0.007694	8.1e-05	0.961142	-0.0033	0.00703	0.56	0.97018	0.030109	0.007694	0.00117	9	139000000	139000000	rs60980157	Mahajan A	43199	Nat Genet	www.ncbi.nlm.nih.gov/pubmed/29632382	Refining the accuracy of validated target identification through coding variant fine-mapping in type 2 diabetes.	Type 2 diabetes	up to 48,286 European ancestry cases, up to 250,671 European ancestry controls		GPSM1	0.747	1.07	5e-15	type II diabetes mellitus	Mahajan A, Nat Genet, 2018	13159
146	9	9:139248574	139248574	G	A	0.96568	0.01055	0.005159	0.046	0.97018	0.030109	0.007694	8.1e-05	0.961142	-0.0033	0.00703	0.56	0.97018	0.030109	0.007694	0.00117	9	139000000	139000000	rs60980157	Mahajan A	43199	Nat Genet	www.ncbi.nlm.nih.gov/pubmed/29632382	Refining the accuracy of validated target identification through coding variant fine-mapping in type 2 diabetes.	Type 2 diabetes (adjusted for BMI)	up to 48,286 European ancestry cases, up to 250,671 European ancestry controls		GPSM1	0.747	1.07	2e-15	type II diabetes mellitus	Mahajan A, Nat Genet, 2018	13159
147	9	rs7853456	4879855	T	A	0.691573	-0.00509	0.002036	0.013	0.688986	0.002955	0.002811	0.3	0.694181	-0.01248	0.002964	3.2e-05					9	4856877	4856877	rs10758658	van Rooij FJA	42726	Am J Hum Genet	www.ncbi.nlm.nih.gov/pubmed/28017375	Genome-wide Trans-ethnic Meta-analysis Identifies Seven Genetic Loci Influencing Erythrocyte Traits and a Role for RBPMS in Erythropoiesis.	Mean corpuscular hemoglobin	up to 21,020 European ancestry individuals, up to 3,621 African American individuals, up to 15,062 East Asian individuals.	16,389 individuals of European and African American ancestry.	RCL1	NR		1e-08	mean corpuscular hemoglobin	van Rooij FJA, Am J Hum Genet, 2016	22978
148	9	rs1571223	4878911	A	G	0.689131	-0.0051	0.002024	0.012	0.686853	0.002977	0.002793	0.3	0.691427	-0.01242	0.002946	3.2e-05	0.686853	0.002977	0.002793	0.000123	9	4856877	4856877	rs10758658	van Rooij FJA	42726	Am J Hum Genet	www.ncbi.nlm.nih.gov/pubmed/28017375	Genome-wide Trans-ethnic Meta-analysis Identifies Seven Genetic Loci Influencing Erythrocyte Traits and a Role for RBPMS in Erythropoiesis.	Mean corpuscular hemoglobin	up to 21,020 European ancestry individuals, up to 3,621 African American individuals, up to 15,062 East Asian individuals.	16,389 individuals of European and African American ancestry.	RCL1	NR		1e-08	mean corpuscular hemoglobin	van Rooij FJA, Am J Hum Genet, 2016	22034
149	9	rs2805061	24559653	C	A	0.916405	0.009488	0.003481	0.0059	0.914818	-0.00154	0.0047	0.75	0.918004	0.021534	0.005184	2.8e-05					9	24582747	24582747	rs2844016	Jones SE	43494	Nat Commun	www.ncbi.nlm.nih.gov/pubmed/30696823	Genome-wide association analyses of chronotype in 697,828 individuals provides insights into circadian rhythms.	Chronotype	449,734 European ancestry individuals	248,098 European ancestry individuals	AL353811.1	0.2935	1.02696	2e-09	chronotype measurement	Jones SE, Nat Commun, 2019	23094
150	9	rs111630654	99267080	C	T	0.950152	-0.01595	0.004278	0.00019	0.951205	-0.00691	0.00594	0.24	0.949091	-0.02441	0.006191	6.4e-05	0.951205	-0.00691	0.00594	0.0389	9	99253082	99253082	rs6477493	Lam M	43067	Cell Rep	www.ncbi.nlm.nih.gov/pubmed/29186694	Large-Scale Cognitive GWAS Meta-Analysis Reveals Tissue-Specific Neural Expression and Potential Nootropic Drug Targets.	Cognitive ability	107,207 European ancestry individuals		HABP4, CDC14B	NR	4.712	2e-06	intelligence	Lam M, Cell Rep, 2017	13998
151	9	rs145929424	99206311	C	T	0.974363	-0.02382	0.005962	5.9e-05	0.975971	-0.01531	0.008467	0.068	0.972742	-0.03222	0.008448	0.00013	0.975971	-0.01531	0.008467	0.152	9	99196094	99196094	rs10820614	Eppinga RN	42674	Nat Genet	www.ncbi.nlm.nih.gov/pubmed/27798624	Identification of genomic loci associated with resting heart rate and shared genetic predictors with all-cause mortality.	Resting heart rate	127,919 European ancestry individuals, 2,478 Asian ancestry individuals, 1,734 Black individuals, 684 Mixed ancestry individuals, 1,436 individuals	130,795 European ancestry individuals	ZNF367 - HABP4	0.21	0.1854	6e-06	resting heart rate	Eppinga RN, Nat Genet, 2016	10217
152	9	rs10969123	29403839	T	G	0.965721	-0.01804	0.005161	0.00037	0.965638	-0.0322	0.007149	4.4e-06	0.965804	-0.00523	0.007483	0.54	0.965638	-0.0322	0.007149	0.00831	9	29398625	29398625	rs10813066	Bonder MJ	42646	Nat Genet	www.ncbi.nlm.nih.gov/pubmed/27694959	The effect of host genetics on the gut microbiome.	Gut microbiota (bacterial taxa)	984 European ancestry individuals	530 European ancestry individuals	AL353684.1 - AL354676.1	NR	5.97503	2e-09	gut microbiome measurement	Bonder MJ, Nat Genet, 2016	5214
153	9	rs10969123	29403839	T	G	0.965721	-0.01804	0.005161	0.00037	0.965638	-0.0322	0.007149	4.4e-06	0.965804	-0.00523	0.007483	0.54	0.965638	-0.0322	0.007149	0.00831	9	29414371	29414371	rs10969143	Bonder MJ	42646	Nat Genet	www.ncbi.nlm.nih.gov/pubmed/27694959	The effect of host genetics on the gut microbiome.	Gut microbiota (bacterial taxa)	984 European ancestry individuals	530 European ancestry individuals	AL353684.1 - AL354676.1	NR	5.53144	3e-08	gut microbiome measurement	Bonder MJ, Nat Genet, 2016	10532
154	9	rs111630654	99267080	C	T	0.950152	-0.01595	0.004278	0.00019	0.951205	-0.00691	0.00594	0.24	0.949091	-0.02441	0.006191	6.4e-05	0.951205	-0.00691	0.00594	0.0389	9	99253082	99253082	rs6477493	Lam M	43067	Cell Rep	www.ncbi.nlm.nih.gov/pubmed/29186694	Large-Scale Cognitive GWAS Meta-Analysis Reveals Tissue-Specific Neural Expression and Potential Nootropic Drug Targets.	Cognitive ability (MTAG)	436,124 European ancestry individuals		HABP4, CDC14B	NR	5.88	4e-09	intelligence, self reported educational attainment	Lam M, Cell Rep, 2017	13998
155	9	rs2157716	21950446	C	T	0.923774	-0.0148	0.003615	4.1e-05	0.92459	-0.01245	0.005029	0.014	0.922952	-0.01878	0.005221	0.00031	0.92459	-0.01245	0.005029	0.377	9	21951902	21951902	rs12349081	Fehringer G	42480	Cancer Res	www.ncbi.nlm.nih.gov/pubmed/27197191	Cross-Cancer Genome-Wide Analysis of Lung, Ovary, Breast, Prostate, and Colorectal Cancer Reveals Novel Pleiotropic Associations.	Cancer	5,020 European ancestry lung cancer cases, 3,718 European ancestry lung adenocarcinoma cases, 3,422 European ancestry lung squamous cell carcinoma cases, 15,414 European ancestry colorectal cancer cases, 10,809 European ancestry breast cancer cases, 4,939 European ancestry estrogen receptor negative breast cancer cases, 1,098 European ancestry ovarian cancer cases, 2,556 European ancestry serous …		AL359922.1	NR	1.1	6e-06	lung carcinoma, estrogen-receptor negative breast cancer, colorectal cancer, ovarian endometrioid carcinoma, prostate carcinoma, ovarian serous carcinoma, breast carcinoma, ovarian carcinoma, lung adenocarcinoma, squamous cell lung carcinoma	Fehringer G, Cancer Res, 2016	1456
156	9	rs3731257	21966221	G	A	0.924177	-0.01417	0.003548	6.1e-05	0.924874	-0.01175	0.004921	0.017	0.923474	-0.01809	0.005139	0.00041					9	21951902	21951902	rs12349081	Fehringer G	42480	Cancer Res	www.ncbi.nlm.nih.gov/pubmed/27197191	Cross-Cancer Genome-Wide Analysis of Lung, Ovary, Breast, Prostate, and Colorectal Cancer Reveals Novel Pleiotropic Associations.	Cancer	5,020 European ancestry lung cancer cases, 3,718 European ancestry lung adenocarcinoma cases, 3,422 European ancestry lung squamous cell carcinoma cases, 15,414 European ancestry colorectal cancer cases, 10,809 European ancestry breast cancer cases, 4,939 European ancestry estrogen receptor negative breast cancer cases, 1,098 European ancestry ovarian cancer cases, 2,556 European ancestry serous …		AL359922.1	NR	1.1	6e-06	lung carcinoma, estrogen-receptor negative breast cancer, colorectal cancer, ovarian endometrioid carcinoma, prostate carcinoma, ovarian serous carcinoma, breast carcinoma, ovarian carcinoma, lung adenocarcinoma, squamous cell lung carcinoma	Fehringer G, Cancer Res, 2016	14319
157	9	rs67226702	21964463	T	A	0.926644	-0.01434	0.003615	7.1e-05	0.927145	-0.01182	0.005024	0.019	0.926138	-0.01809	0.005225	0.00049					9	21951902	21951902	rs12349081	Fehringer G	42480	Cancer Res	www.ncbi.nlm.nih.gov/pubmed/27197191	Cross-Cancer Genome-Wide Analysis of Lung, Ovary, Breast, Prostate, and Colorectal Cancer Reveals Novel Pleiotropic Associations.	Cancer	5,020 European ancestry lung cancer cases, 3,718 European ancestry lung adenocarcinoma cases, 3,422 European ancestry lung squamous cell carcinoma cases, 15,414 European ancestry colorectal cancer cases, 10,809 European ancestry breast cancer cases, 4,939 European ancestry estrogen receptor negative breast cancer cases, 1,098 European ancestry ovarian cancer cases, 2,556 European ancestry serous …		AL359922.1	NR	1.1	6e-06	lung carcinoma, estrogen-receptor negative breast cancer, colorectal cancer, ovarian endometrioid carcinoma, prostate carcinoma, ovarian serous carcinoma, breast carcinoma, ovarian carcinoma, lung adenocarcinoma, squamous cell lung carcinoma	Fehringer G, Cancer Res, 2016	12561
158	9	rs10966905	25435116	A	G	0.95597	-0.00092	0.004564	0.86	0.952448	-0.01746	0.006034	0.0043	0.95952	0.018183	0.006968	0.0074	0.952448	-0.01746	0.006034	8.99e-05	9	25410144	25410144	rs184680785	Lutz SM	42341	BMC Genet	www.ncbi.nlm.nih.gov/pubmed/26634245	A genome-wide association study identifies risk loci for spirometric measures among smokers of European and African ancestry.	Post bronchodilator FEV1/FVC ratio	10,094 European ancestry current and former smoker individuals, 3,260 African American current and former smoker individuals, 178 current and former smoker individuals		RN7SKP120 - TUSC1	0.997	0.17	3e-06	response to bronchodilator, FEV/FEC ratio	Lutz SM, BMC Genet, 2015	24972
159	9	rs67226702	21964463	T	A	0.926644	-0.01434	0.003615	7.1e-05	0.927145	-0.01182	0.005024	0.019	0.926138	-0.01809	0.005225	0.00049					9	21974218	21974218	rs3731239	Bei JX	42370	Cancer Epidemiol Biomarkers Prev	www.ncbi.nlm.nih.gov/pubmed/26545403	A GWAS Meta-analysis and Replication Study Identifies a Novel Locus within CLPTM1L/TERT Associated with Nasopharyngeal Carcinoma in Individuals of Chinese Ancestry.	Nasopharyngeal carcinoma	2,152 Chinese ancestry cases, 3,740 Chinese ancestry controls	4,716 Chinese ancestry cases, 5,379 Chinese ancestry controls	AL359922.1, CDKN2A	NR	1.19048	1e-06	nasopharyngeal neoplasm	Bei JX, Cancer Epidemiol Biomarkers Prev, 2016	9755
160	9	rs3731257	21966221	G	A	0.924177	-0.01417	0.003548	6.1e-05	0.924874	-0.01175	0.004921	0.017	0.923474	-0.01809	0.005139	0.00041					9	21974218	21974218	rs3731239	Bei JX	42370	Cancer Epidemiol Biomarkers Prev	www.ncbi.nlm.nih.gov/pubmed/26545403	A GWAS Meta-analysis and Replication Study Identifies a Novel Locus within CLPTM1L/TERT Associated with Nasopharyngeal Carcinoma in Individuals of Chinese Ancestry.	Nasopharyngeal carcinoma	2,152 Chinese ancestry cases, 3,740 Chinese ancestry controls	4,716 Chinese ancestry cases, 5,379 Chinese ancestry controls	AL359922.1, CDKN2A	NR	1.19048	1e-06	nasopharyngeal neoplasm	Bei JX, Cancer Epidemiol Biomarkers Prev, 2016	7997
161	9	rs2157716	21950446	C	T	0.923774	-0.0148	0.003615	4.1e-05	0.92459	-0.01245	0.005029	0.014	0.922952	-0.01878	0.005221	0.00031	0.92459	-0.01245	0.005029	0.377	9	21974218	21974218	rs3731239	Bei JX	42370	Cancer Epidemiol Biomarkers Prev	www.ncbi.nlm.nih.gov/pubmed/26545403	A GWAS Meta-analysis and Replication Study Identifies a Novel Locus within CLPTM1L/TERT Associated with Nasopharyngeal Carcinoma in Individuals of Chinese Ancestry.	Nasopharyngeal carcinoma	2,152 Chinese ancestry cases, 3,740 Chinese ancestry controls	4,716 Chinese ancestry cases, 5,379 Chinese ancestry controls	AL359922.1, CDKN2A	NR	1.19048	1e-06	nasopharyngeal neoplasm	Bei JX, Cancer Epidemiol Biomarkers Prev, 2016	23772
162	9	rs4008453	4784143	A	G	0.964644	-0.01629	0.005502	0.0032	0.963531	-0.00028	0.007447	0.96	0.965766	-0.03249	0.008173	9.5e-05					9	4763176	4763176	rs385893	Schick UM	42390	Am J Hum Genet	www.ncbi.nlm.nih.gov/pubmed/26805783	Genome-wide Association Study of Platelet Count Identifies Ancestry-Specific Loci in Hispanic/Latino Americans.	Platelet count	12,491 Hispanic/Latin American individuals	7,170 Hispanic/Latin American individuals	AK3 - ECM1P1	0.6	0.06	5e-06	platelet count	Schick UM, Am J Hum Genet, 2016	20967
163	9	rs7873150	4202173	C	T	0.859086	-0.00577	0.002691	0.033	0.857753	0.003273	0.003706	0.37	0.86043	-0.01547	0.003925	6.6e-05					9	4217028	4217028	rs736893	Khor CC	42464	Nat Genet	www.ncbi.nlm.nih.gov/pubmed/27064256	Genome-wide association study identifies five new susceptibility loci for primary angle closure glaucoma.	Glaucoma (primary angle closure)	5,612 East Asian ancestry cases, 12,451 East Asian ancestry controls, 337 Indian ancestry cases, 2,538 Indian ancestry controls, 576 European ancestry cases, 4,940 European ancestry controls	430 European ancestry cases, 3,133 European ancestry controls, 90 Nepalese ancestry cases, 205 Nepalese ancestry controls, 2,340 East Asian ancestry cases, 3,865 East Asian ancestry controls, 628 South Asian ancestry cases, 552 South Asian ancestry controls, 99 Latin American cases, 224 Latin American controls, 391 Saudi Arabian ancestry cases, 1,659 Saudi Arabian ancestry controls	GLIS3		1.18	1e-14	primary angle closure glaucoma	Khor CC, Nat Genet, 2016	14855
164	9	rs12685690	4202650	C	T	0.85838	-0.00557	0.002684	0.039	0.856996	0.003198	0.003695	0.37	0.859775	-0.01505	0.003915	9.9e-05	0.856996	0.003198	0.003695	0.000596	9	4217028	4217028	rs736893	Khor CC	42464	Nat Genet	www.ncbi.nlm.nih.gov/pubmed/27064256	Genome-wide association study identifies five new susceptibility loci for primary angle closure glaucoma.	Glaucoma (primary angle closure)	5,612 East Asian ancestry cases, 12,451 East Asian ancestry controls, 337 Indian ancestry cases, 2,538 Indian ancestry controls, 576 European ancestry cases, 4,940 European ancestry controls	430 European ancestry cases, 3,133 European ancestry controls, 90 Nepalese ancestry cases, 205 Nepalese ancestry controls, 2,340 East Asian ancestry cases, 3,865 East Asian ancestry controls, 628 South Asian ancestry cases, 552 South Asian ancestry controls, 99 Latin American cases, 224 Latin American controls, 391 Saudi Arabian ancestry cases, 1,659 Saudi Arabian ancestry controls	GLIS3		1.18	1e-14	primary angle closure glaucoma	Khor CC, Nat Genet, 2016	14378
165	9	rs7872088	4202070	G	A	0.858567	-0.00549	0.002685	0.042	0.857242	0.00345	0.003697	0.34	0.859902	-0.01513	0.003916	9.2e-05					9	4217028	4217028	rs736893	Khor CC	42464	Nat Genet	www.ncbi.nlm.nih.gov/pubmed/27064256	Genome-wide association study identifies five new susceptibility loci for primary angle closure glaucoma.	Glaucoma (primary angle closure)	5,612 East Asian ancestry cases, 12,451 East Asian ancestry controls, 337 Indian ancestry cases, 2,538 Indian ancestry controls, 576 European ancestry cases, 4,940 European ancestry controls	430 European ancestry cases, 3,133 European ancestry controls, 90 Nepalese ancestry cases, 205 Nepalese ancestry controls, 2,340 East Asian ancestry cases, 3,865 East Asian ancestry controls, 628 South Asian ancestry cases, 552 South Asian ancestry controls, 99 Latin American cases, 224 Latin American controls, 391 Saudi Arabian ancestry cases, 1,659 Saudi Arabian ancestry controls	GLIS3		1.18	1e-14	primary angle closure glaucoma	Khor CC, Nat Genet, 2016	14958
166	9	rs10758568	4196461	A	T	0.139647	0.006882	0.002697	0.011	0.141799	-0.00076	0.003703	0.83	0.137478	0.015203	0.003947	9e-05	0.141799	-0.00076	0.003703	0.00282	9	4217028	4217028	rs736893	Khor CC	42464	Nat Genet	www.ncbi.nlm.nih.gov/pubmed/27064256	Genome-wide association study identifies five new susceptibility loci for primary angle closure glaucoma.	Glaucoma (primary angle closure)	5,612 East Asian ancestry cases, 12,451 East Asian ancestry controls, 337 Indian ancestry cases, 2,538 Indian ancestry controls, 576 European ancestry cases, 4,940 European ancestry controls	430 European ancestry cases, 3,133 European ancestry controls, 90 Nepalese ancestry cases, 205 Nepalese ancestry controls, 2,340 East Asian ancestry cases, 3,865 East Asian ancestry controls, 628 South Asian ancestry cases, 552 South Asian ancestry controls, 99 Latin American cases, 224 Latin American controls, 391 Saudi Arabian ancestry cases, 1,659 Saudi Arabian ancestry controls	GLIS3		1.18	1e-14	primary angle closure glaucoma	Khor CC, Nat Genet, 2016	20567
167	9	rs7872088	4202070	G	A	0.858567	-0.00549	0.002685	0.042	0.857242	0.00345	0.003697	0.34	0.859902	-0.01513	0.003916	9.2e-05					9	4217028	4217028	rs736893	Khor CC	42464	Nat Genet	www.ncbi.nlm.nih.gov/pubmed/27064256	Genome-wide association study identifies five new susceptibility loci for primary angle closure glaucoma.	Glaucoma (primary angle closure)	5,612 East Asian ancestry cases, 12,451 East Asian ancestry controls, 337 Indian ancestry cases, 2,538 Indian ancestry controls, 576 European ancestry cases, 4,940 European ancestry controls	430 European ancestry cases, 3,133 European ancestry controls, 90 Nepalese ancestry cases, 205 Nepalese ancestry controls, 2,340 East Asian ancestry cases, 3,865 East Asian ancestry controls, 628 South Asian ancestry cases, 552 South Asian ancestry controls, 99 Latin American cases, 224 Latin American controls, 391 Saudi Arabian ancestry cases, 1,659 Saudi Arabian ancestry controls	GLIS3		1.17	1e-11	primary angle closure glaucoma	Khor CC, Nat Genet, 2016	14958
168	9	rs7873150	4202173	C	T	0.859086	-0.00577	0.002691	0.033	0.857753	0.003273	0.003706	0.37	0.86043	-0.01547	0.003925	6.6e-05					9	4217028	4217028	rs736893	Khor CC	42464	Nat Genet	www.ncbi.nlm.nih.gov/pubmed/27064256	Genome-wide association study identifies five new susceptibility loci for primary angle closure glaucoma.	Glaucoma (primary angle closure)	5,612 East Asian ancestry cases, 12,451 East Asian ancestry controls, 337 Indian ancestry cases, 2,538 Indian ancestry controls, 576 European ancestry cases, 4,940 European ancestry controls	430 European ancestry cases, 3,133 European ancestry controls, 90 Nepalese ancestry cases, 205 Nepalese ancestry controls, 2,340 East Asian ancestry cases, 3,865 East Asian ancestry controls, 628 South Asian ancestry cases, 552 South Asian ancestry controls, 99 Latin American cases, 224 Latin American controls, 391 Saudi Arabian ancestry cases, 1,659 Saudi Arabian ancestry controls	GLIS3		1.17	1e-11	primary angle closure glaucoma	Khor CC, Nat Genet, 2016	14855
169	9	rs10758568	4196461	A	T	0.139647	0.006882	0.002697	0.011	0.141799	-0.00076	0.003703	0.83	0.137478	0.015203	0.003947	9e-05	0.141799	-0.00076	0.003703	0.00282	9	4217028	4217028	rs736893	Khor CC	42464	Nat Genet	www.ncbi.nlm.nih.gov/pubmed/27064256	Genome-wide association study identifies five new susceptibility loci for primary angle closure glaucoma.	Glaucoma (primary angle closure)	5,612 East Asian ancestry cases, 12,451 East Asian ancestry controls, 337 Indian ancestry cases, 2,538 Indian ancestry controls, 576 European ancestry cases, 4,940 European ancestry controls	430 European ancestry cases, 3,133 European ancestry controls, 90 Nepalese ancestry cases, 205 Nepalese ancestry controls, 2,340 East Asian ancestry cases, 3,865 East Asian ancestry controls, 628 South Asian ancestry cases, 552 South Asian ancestry controls, 99 Latin American cases, 224 Latin American controls, 391 Saudi Arabian ancestry cases, 1,659 Saudi Arabian ancestry controls	GLIS3		1.17	1e-11	primary angle closure glaucoma	Khor CC, Nat Genet, 2016	20567
170	9	rs12685690	4202650	C	T	0.85838	-0.00557	0.002684	0.039	0.856996	0.003198	0.003695	0.37	0.859775	-0.01505	0.003915	9.9e-05	0.856996	0.003198	0.003695	0.000596	9	4217028	4217028	rs736893	Khor CC	42464	Nat Genet	www.ncbi.nlm.nih.gov/pubmed/27064256	Genome-wide association study identifies five new susceptibility loci for primary angle closure glaucoma.	Glaucoma (primary angle closure)	5,612 East Asian ancestry cases, 12,451 East Asian ancestry controls, 337 Indian ancestry cases, 2,538 Indian ancestry controls, 576 European ancestry cases, 4,940 European ancestry controls	430 European ancestry cases, 3,133 European ancestry controls, 90 Nepalese ancestry cases, 205 Nepalese ancestry controls, 2,340 East Asian ancestry cases, 3,865 East Asian ancestry controls, 628 South Asian ancestry cases, 552 South Asian ancestry controls, 99 Latin American cases, 224 Latin American controls, 391 Saudi Arabian ancestry cases, 1,659 Saudi Arabian ancestry controls	GLIS3		1.17	1e-11	primary angle closure glaucoma	Khor CC, Nat Genet, 2016	14378
171	9	9:139114308	139114308	T	C	0.736607	-0.00543	0.002137	0.012	0.733333	0.002736	0.002924	0.35	0.739907	-0.01285	0.003139	5e-05	0.733333	0.002736	0.002924	0.000233	9	139000000	139000000	rs11103390	Wen W	42389	Sci Rep	www.ncbi.nlm.nih.gov/pubmed/26785701	Genome-wide association studies in East Asians identify new loci for waist-hip ratio and waist circumference.	Waist circumference adjusted for body mass index	up to 44,609 East Asian individuals	up to 24,146 East Asian individuals, up to 229,290 individuals	QSOX2	0.254	0.017	5e-07	BMI-adjusted waist circumference	Wen W, Sci Rep, 2016	6520
172	9	rs190917982	131541613	G	A	0.917995	-0.00763	0.003457	0.028	0.917569	0.003941	0.004785	0.38	0.918424	-0.02089	0.005017	2.4e-05	0.917569	0.003941	0.004785	0.000287	9	132000000	132000000	rs564698311	Pilling LC	42452	Aging (Albany NY)	www.ncbi.nlm.nih.gov/pubmed/27015805	Human longevity is influenced by many genetic variants: evidence from 75,000 UK Biobank participants.	Parental extreme longevity (95 years and older)	1,339 middle-aged British cases, 40,934 middle-aged British controls		ZER1 - TBC1D13	NR	0.018217	1e-06	parental longevity	Pilling LC, Aging (Albany NY), 2016	128
173	9	9:139248574	139248574	G	A	0.96568	0.01055	0.005159	0.046	0.97018	0.030109	0.007694	8.1e-05	0.961142	-0.0033	0.00703	0.56	0.97018	0.030109	0.007694	0.00117	9	139000000	139000000	rs28642252	Imamura M	42397	Nat Commun	www.ncbi.nlm.nih.gov/pubmed/26818947	Genome-wide association studies in the Japanese population identify seven novel loci for type 2 diabetes.	Type 2 diabetes	15,463 Japanese ancestry cases, 26,183 Japanese ancestry controls	20,490 East Asian ancestry cases, 22,922 East Asian ancestry controls, 38,947 European ancestry cases, 121,903 European ancestry controls, 10,587 South Asian ancestry cases, 14,378 South Asian ancestry controls, 3,848 Mexican/Latino cases, 4,366 Mexican/Latino controls	GPSM1	NR	1.15867	1e-08	type II diabetes mellitus	Imamura M, Nat Commun, 2016	3285
174	9	rs147940477	104243380	G	A	0.985825	-0.01206	0.008283	0.15	0.986084	0.02208	0.011426	0.056	0.985563	-0.04384	0.012063	0.00045	0.986084	0.02208	0.011426	5.87e-05	9	104000000	104000000	rs10989517	Hofer P	43017	Oncotarget	www.ncbi.nlm.nih.gov/pubmed/29228715	Bayesian and frequentist analysis of an Austrian genome-wide association study of colorectal cancer and advanced adenomas.	Colorectal cancer	978 Austrian ancestry colorectal cancer cases, 636 Austrian ancestry advanced colorectal adenoma cases, 4,294 European ancestry controls		AL353621.2 - TMEM246-AS1		1.494	8e-06	colorectal cancer	Hofer P, Oncotarget, 2017	20672
175	9	rs10966905	25435116	A	G	0.95597	-0.00092	0.004564	0.86	0.952448	-0.01746	0.006034	0.0043	0.95952	0.018183	0.006968	0.0074	0.952448	-0.01746	0.006034	8.99e-05	9	25419354	25419354	rs191531070	Lutz SM	42341	BMC Genet	www.ncbi.nlm.nih.gov/pubmed/26634245	A genome-wide association study identifies risk loci for spirometric measures among smokers of European and African ancestry.	Post bronchodilator FEV1/FVC ratio	10,094 European ancestry current and former smoker individuals, 3,260 African American current and former smoker individuals, 178 current and former smoker individuals		RN7SKP120 - TUSC1	0.998	0.225	6e-07	response to bronchodilator, FEV/FEC ratio	Lutz SM, BMC Genet, 2015	15762
176	9	rs10966905	25435116	A	G	0.95597	-0.00092	0.004564	0.86	0.952448	-0.01746	0.006034	0.0043	0.95952	0.018183	0.006968	0.0074	0.952448	-0.01746	0.006034	8.99e-05	9	25426265	25426265	rs187930576	Lutz SM	42341	BMC Genet	www.ncbi.nlm.nih.gov/pubmed/26634245	A genome-wide association study identifies risk loci for spirometric measures among smokers of European and African ancestry.	Post bronchodilator FEV1/FVC ratio	10,094 European ancestry current and former smoker individuals, 3,260 African American current and former smoker individuals, 178 current and former smoker individuals		RN7SKP120 - TUSC1	0.998	0.226	6e-07	response to bronchodilator, FEV/FEC ratio	Lutz SM, BMC Genet, 2015	8851
177	9	rs10966917	25450879	C	T	0.956157	-0.00156	0.004564	0.75	0.952561	-0.01836	0.006034	0.0026	0.959781	0.017733	0.006965	0.009	0.952561	-0.01836	0.006034	7.31e-05	9	25426265	25426265	rs187930576	Lutz SM	42341	BMC Genet	www.ncbi.nlm.nih.gov/pubmed/26634245	A genome-wide association study identifies risk loci for spirometric measures among smokers of European and African ancestry.	Post bronchodilator FEV1/FVC ratio	10,094 European ancestry current and former smoker individuals, 3,260 African American current and former smoker individuals, 178 current and former smoker individuals		RN7SKP120 - TUSC1	0.998	0.226	6e-07	response to bronchodilator, FEV/FEC ratio	Lutz SM, BMC Genet, 2015	24614
178	9	rs10966905	25435116	A	G	0.95597	-0.00092	0.004564	0.86	0.952448	-0.01746	0.006034	0.0043	0.95952	0.018183	0.006968	0.0074	0.952448	-0.01746	0.006034	8.99e-05	9	25425073	25425073	rs181672678	Lutz SM	42341	BMC Genet	www.ncbi.nlm.nih.gov/pubmed/26634245	A genome-wide association study identifies risk loci for spirometric measures among smokers of European and African ancestry.	Post bronchodilator FEV1/FVC ratio	10,094 European ancestry current and former smoker individuals, 3,260 African American current and former smoker individuals, 178 current and former smoker individuals		RN7SKP120 - TUSC1	0.998	0.225	6e-07	response to bronchodilator, FEV/FEC ratio	Lutz SM, BMC Genet, 2015	10043
179	9	rs10966917	25450879	C	T	0.956157	-0.00156	0.004564	0.75	0.952561	-0.01836	0.006034	0.0026	0.959781	0.017733	0.006965	0.009	0.952561	-0.01836	0.006034	7.31e-05	9	25442018	25442018	rs188120168	Lutz SM	42341	BMC Genet	www.ncbi.nlm.nih.gov/pubmed/26634245	A genome-wide association study identifies risk loci for spirometric measures among smokers of European and African ancestry.	Post bronchodilator FEV1/FVC ratio	10,094 European ancestry current and former smoker individuals, 3,260 African American current and former smoker individuals, 178 current and former smoker individuals		RN7SKP120 - TUSC1	0.998	0.23	1e-06	response to bronchodilator, FEV/FEC ratio	Lutz SM, BMC Genet, 2015	8861
180	9	rs10966905	25435116	A	G	0.95597	-0.00092	0.004564	0.86	0.952448	-0.01746	0.006034	0.0043	0.95952	0.018183	0.006968	0.0074	0.952448	-0.01746	0.006034	8.99e-05	9	25442018	25442018	rs188120168	Lutz SM	42341	BMC Genet	www.ncbi.nlm.nih.gov/pubmed/26634245	A genome-wide association study identifies risk loci for spirometric measures among smokers of European and African ancestry.	Post bronchodilator FEV1/FVC ratio	10,094 European ancestry current and former smoker individuals, 3,260 African American current and former smoker individuals, 178 current and former smoker individuals		RN7SKP120 - TUSC1	0.998	0.23	1e-06	response to bronchodilator, FEV/FEC ratio	Lutz SM, BMC Genet, 2015	6902
181	9	rs10966917	25450879	C	T	0.956157	-0.00156	0.004564	0.75	0.952561	-0.01836	0.006034	0.0026	0.959781	0.017733	0.006965	0.009	0.952561	-0.01836	0.006034	7.31e-05	9	25458901	25458901	rs183397371	Lutz SM	42341	BMC Genet	www.ncbi.nlm.nih.gov/pubmed/26634245	A genome-wide association study identifies risk loci for spirometric measures among smokers of European and African ancestry.	Post bronchodilator FEV1/FVC ratio	10,094 European ancestry current and former smoker individuals, 3,260 African American current and former smoker individuals, 178 current and former smoker individuals		RN7SKP120 - TUSC1	0.998	0.231	1e-06	response to bronchodilator, FEV/FEC ratio	Lutz SM, BMC Genet, 2015	8022
182	9	rs10966905	25435116	A	G	0.95597	-0.00092	0.004564	0.86	0.952448	-0.01746	0.006034	0.0043	0.95952	0.018183	0.006968	0.0074	0.952448	-0.01746	0.006034	8.99e-05	9	25458901	25458901	rs183397371	Lutz SM	42341	BMC Genet	www.ncbi.nlm.nih.gov/pubmed/26634245	A genome-wide association study identifies risk loci for spirometric measures among smokers of European and African ancestry.	Post bronchodilator FEV1/FVC ratio	10,094 European ancestry current and former smoker individuals, 3,260 African American current and former smoker individuals, 178 current and former smoker individuals		RN7SKP120 - TUSC1	0.998	0.231	1e-06	response to bronchodilator, FEV/FEC ratio	Lutz SM, BMC Genet, 2015	23785
183	9	rs114112138	38675111	G	A	0.981891	-0.01227	0.007375	0.091	0.980457	0.01446	0.009779	0.15	0.983338	-0.0462	0.011216	5.3e-05	0.980457	0.01446	0.009779	3.65e-05	9	38675465	38675465	rs7039377	Comuzzie AG	41247	PLoS One	www.ncbi.nlm.nih.gov/pubmed/23251661	Novel genetic loci identified for the pathophysiology of childhood obesity in the Hispanic population.	Obesity-related traits	815 Hispanic children from 263 families		AL591543.1 - RNU6-765P	0.496	0.03	2e-06	antioxidant measurement	Comuzzie AG, PLoS One, 2012	354
184	9	rs368254778	114373103	G	A	0.980878	-0.02656	0.006962	9.6e-05	0.984645	-0.02676	0.010796	0.012	0.97708	-0.02413	0.009234	0.0035					9	114000000	114000000	rs2273788	Crosslin DR	41336	Hum Mol Genet	www.ncbi.nlm.nih.gov/pubmed/23314186	Genetic variation associated with circulating monocyte count in the eMERGE Network.	Monocyte count	9,849 European ancestry individuals, 894 African ancestry individuals, 271 individuals		PTGR1	0.26	0.16	5e-07	monocyte count	Crosslin DR, Hum Mol Genet, 2013	24486
185	9	9:139114308	139114308	T	C	0.736607	-0.00543	0.002137	0.012	0.733333	0.002736	0.002924	0.35	0.739907	-0.01285	0.003139	5e-05	0.733333	0.002736	0.002924	0.000233	9	139000000	139000000	rs7860634	Porcu E	41312	PLoS Genet	www.ncbi.nlm.nih.gov/pubmed/23408906	A meta-analysis of thyroid-related traits reveals novel loci and gender-specific differences in the regulation of thyroid function.	Thyroid hormone levels	up to 14,459 European ancestry females, up to 10,936 European ancestry males, up to 433 Old Order Amish females, up to 592 Old Order Amish males		LHX3	0.53	0.102	2e-14	hormone measurement, thyroxine measurement	Porcu E, PLoS Genet, 2013	24629
186	9	9:139114308	139114308	T	C	0.736607	-0.00543	0.002137	0.012	0.733333	0.002736	0.002924	0.35	0.739907	-0.01285	0.003139	5e-05	0.733333	0.002736	0.002924	0.000233	9	139000000	139000000	rs7860634	Porcu E	41312	PLoS Genet	www.ncbi.nlm.nih.gov/pubmed/23408906	A meta-analysis of thyroid-related traits reveals novel loci and gender-specific differences in the regulation of thyroid function.	Thyroid hormone levels	up to 14,459 European ancestry females, up to 10,936 European ancestry males, up to 433 Old Order Amish females, up to 592 Old Order Amish males		LHX3	0.53	0.098	5e-08	hormone measurement, thyroxine measurement	Porcu E, PLoS Genet, 2013	24629
187	9	9:139114308	139114308	T	C	0.736607	-0.00543	0.002137	0.012	0.733333	0.002736	0.002924	0.35	0.739907	-0.01285	0.003139	5e-05	0.733333	0.002736	0.002924	0.000233	9	139000000	139000000	rs7860634	Porcu E	41312	PLoS Genet	www.ncbi.nlm.nih.gov/pubmed/23408906	A meta-analysis of thyroid-related traits reveals novel loci and gender-specific differences in the regulation of thyroid function.	Thyroid hormone levels	up to 14,459 European ancestry females, up to 10,936 European ancestry males, up to 433 Old Order Amish females, up to 592 Old Order Amish males		LHX3	0.53	0.108	2e-08	hormone measurement, thyroxine measurement	Porcu E, PLoS Genet, 2013	24629
188	9	rs1324199	2183438	C	G	0.323423	-0.00837	0.001992	3.5e-05	0.321146	-0.00576	0.002733	0.039	0.325719	-0.01124	0.002917	0.00016	0.321146	-0.00576	0.002733	0.165	9	2194227	2194227	rs4741652	Smoller JW	41332	Lancet	www.ncbi.nlm.nih.gov/pubmed/23453885	Identification of risk loci with shared effects on five major psychiatric disorders: a genome-wide analysis.	Autism spectrum disorder, attention deficit-hyperactivity disorder, bipolar disorder, major depressive disorder, and schizophrenia (combined)	6,990 European ancestry Bipolar disorder cases, 9,227 European ancestry Major depressive disorder cases, 9,379 European ancestry Schizophrenia cases, 161 European ancestry Autism spectrum disorder cases, 4,788 European ancestry Autism spectrum disorder trio cases, 840 European ancestry Attention deficit-hyperactivity disorder cases, 1,947 European ancestry Attention defcit-hyperactivity disorder …		SMARCA2 - RN7SL592P	NR	1.07	7e-06	attention deficit hyperactivity disorder, unipolar depression, schizophrenia, autism spectrum disorder, bipolar disorder	Smoller JW, Lancet, 2013	10789
189	9	rs1324200	2183434	A	G	0.323917	-0.00842	0.00199	3.1e-05	0.321726	-0.00592	0.002729	0.033	0.326126	-0.01115	0.002914	0.00018	0.321726	-0.00592	0.002729	0.185	9	2194227	2194227	rs4741652	Smoller JW	41332	Lancet	www.ncbi.nlm.nih.gov/pubmed/23453885	Identification of risk loci with shared effects on five major psychiatric disorders: a genome-wide analysis.	Autism spectrum disorder, attention deficit-hyperactivity disorder, bipolar disorder, major depressive disorder, and schizophrenia (combined)	6,990 European ancestry Bipolar disorder cases, 9,227 European ancestry Major depressive disorder cases, 9,379 European ancestry Schizophrenia cases, 161 European ancestry Autism spectrum disorder cases, 4,788 European ancestry Autism spectrum disorder trio cases, 840 European ancestry Attention deficit-hyperactivity disorder cases, 1,947 European ancestry Attention defcit-hyperactivity disorder …		SMARCA2 - RN7SL592P	NR	1.07	7e-06	attention deficit hyperactivity disorder, unipolar depression, schizophrenia, autism spectrum disorder, bipolar disorder	Smoller JW, Lancet, 2013	10793
190	9	rs1324201	2183330	T	C	0.286116	-0.01039	0.002104	8.6e-07	0.281226	-0.0071	0.002916	0.015	0.291046	-0.01385	0.00305	1e-05	0.281226	-0.0071	0.002916	0.105	9	2194227	2194227	rs4741652	Smoller JW	41332	Lancet	www.ncbi.nlm.nih.gov/pubmed/23453885	Identification of risk loci with shared effects on five major psychiatric disorders: a genome-wide analysis.	Autism spectrum disorder, attention deficit-hyperactivity disorder, bipolar disorder, major depressive disorder, and schizophrenia (combined)	6,990 European ancestry Bipolar disorder cases, 9,227 European ancestry Major depressive disorder cases, 9,379 European ancestry Schizophrenia cases, 161 European ancestry Autism spectrum disorder cases, 4,788 European ancestry Autism spectrum disorder trio cases, 840 European ancestry Attention deficit-hyperactivity disorder cases, 1,947 European ancestry Attention defcit-hyperactivity disorder …		SMARCA2 - RN7SL592P	NR	1.07	7e-06	attention deficit hyperactivity disorder, unipolar depression, schizophrenia, autism spectrum disorder, bipolar disorder	Smoller JW, Lancet, 2013	10897
191	9	rs67226702	21964463	T	A	0.926644	-0.01434	0.003615	7.1e-05	0.927145	-0.01182	0.005024	0.019	0.926138	-0.01809	0.005225	0.00049					9	21984661	21984661	rs3731217	Migliorini G	41516	Blood	www.ncbi.nlm.nih.gov/pubmed/23996088	Variation at 10p12.2 and 10p14 influences risk of childhood B-cell acute lymphoblastic leukemia and phenotype.	Acute lymphoblastic leukemia (B-cell precursor)	1,658 European ancestry child cases, 4,723 European ancestry controls	1,449 European ancestry child cases, 1,488 European ancestry controls	AL359922.1, CDKN2A	NR		2e-08	B-cell acute lymphoblastic leukemia	Migliorini G, Blood, 2013	20198
192	9	rs3731257	21966221	G	A	0.924177	-0.01417	0.003548	6.1e-05	0.924874	-0.01175	0.004921	0.017	0.923474	-0.01809	0.005139	0.00041					9	21984661	21984661	rs3731217	Migliorini G	41516	Blood	www.ncbi.nlm.nih.gov/pubmed/23996088	Variation at 10p12.2 and 10p14 influences risk of childhood B-cell acute lymphoblastic leukemia and phenotype.	Acute lymphoblastic leukemia (B-cell precursor)	1,658 European ancestry child cases, 4,723 European ancestry controls	1,449 European ancestry child cases, 1,488 European ancestry controls	AL359922.1, CDKN2A	NR		2e-08	B-cell acute lymphoblastic leukemia	Migliorini G, Blood, 2013	18440
193	9	rs1324199	2183438	C	G	0.323423	-0.00837	0.001992	3.5e-05	0.321146	-0.00576	0.002733	0.039	0.325719	-0.01124	0.002917	0.00016	0.321146	-0.00576	0.002733	0.165	9	2203938	2203938	rs6475600	Chung S	41528	Breast Cancer Res	www.ncbi.nlm.nih.gov/pubmed/24025145	A genome-wide association study of chemotherapy-induced alopecia in breast cancer patients.	Adverse response to chemotherapy in breast cancer (alopecia) (cyclophosphamide+doxorubicin+/-5FU)	64 Japanese ancestry cases, 27 Japanese ancestry controls		SMARCA2 - RN7SL592P	0.63	7.78	2e-06	response to cyclophosphamide, chemotherapy-induced alopecia, response to 5' fluorouracil, response to doxorubicin	Chung S, Breast Cancer Res, 2013	20500
194	9	rs1324200	2183434	A	G	0.323917	-0.00842	0.00199	3.1e-05	0.321726	-0.00592	0.002729	0.033	0.326126	-0.01115	0.002914	0.00018	0.321726	-0.00592	0.002729	0.185	9	2203938	2203938	rs6475600	Chung S	41528	Breast Cancer Res	www.ncbi.nlm.nih.gov/pubmed/24025145	A genome-wide association study of chemotherapy-induced alopecia in breast cancer patients.	Adverse response to chemotherapy in breast cancer (alopecia) (cyclophosphamide+doxorubicin+/-5FU)	64 Japanese ancestry cases, 27 Japanese ancestry controls		SMARCA2 - RN7SL592P	0.63	7.78	2e-06	response to cyclophosphamide, chemotherapy-induced alopecia, response to 5' fluorouracil, response to doxorubicin	Chung S, Breast Cancer Res, 2013	20504
195	9	rs1324201	2183330	T	C	0.286116	-0.01039	0.002104	8.6e-07	0.281226	-0.0071	0.002916	0.015	0.291046	-0.01385	0.00305	1e-05	0.281226	-0.0071	0.002916	0.105	9	2203938	2203938	rs6475600	Chung S	41528	Breast Cancer Res	www.ncbi.nlm.nih.gov/pubmed/24025145	A genome-wide association study of chemotherapy-induced alopecia in breast cancer patients.	Adverse response to chemotherapy in breast cancer (alopecia) (cyclophosphamide+doxorubicin+/-5FU)	64 Japanese ancestry cases, 27 Japanese ancestry controls		SMARCA2 - RN7SL592P	0.63	7.78	2e-06	response to cyclophosphamide, chemotherapy-induced alopecia, response to 5' fluorouracil, response to doxorubicin	Chung S, Breast Cancer Res, 2013	20608
196	9	rs1571223	4878911	A	G	0.689131	-0.0051	0.002024	0.012	0.686853	0.002977	0.002793	0.3	0.691427	-0.01242	0.002946	3.2e-05	0.686853	0.002977	0.002793	0.000123	9	4855858	4855858	rs7853365	Astle WJ	42691	Cell	www.ncbi.nlm.nih.gov/pubmed/27863252	The Allelic Landscape of Human Blood Cell Trait Variation and Links to Common Complex Disease.	High light scatter reticulocyte percentage of red cells	170,763 European ancestry individuals		RCL1	0.2073	0.037101	5e-17	reticulocyte count	Astle WJ, Cell, 2016	23053
197	9	rs7853456	4879855	T	A	0.691573	-0.00509	0.002036	0.013	0.688986	0.002955	0.002811	0.3	0.694181	-0.01248	0.002964	3.2e-05					9	4855858	4855858	rs7853365	Astle WJ	42691	Cell	www.ncbi.nlm.nih.gov/pubmed/27863252	The Allelic Landscape of Human Blood Cell Trait Variation and Links to Common Complex Disease.	High light scatter reticulocyte percentage of red cells	170,763 European ancestry individuals		RCL1	0.2073	0.037101	5e-17	reticulocyte count	Astle WJ, Cell, 2016	23997
198	9	rs2157716	21950446	C	T	0.923774	-0.0148	0.003615	4.1e-05	0.92459	-0.01245	0.005029	0.014	0.922952	-0.01878	0.005221	0.00031	0.92459	-0.01245	0.005029	0.377	9	21966221	21966221	rs3731257	Yang SK	42607	Gastroenterology	www.ncbi.nlm.nih.gov/pubmed/27569725	Identification of Loci at 1q21 and 16q23 That Affect Susceptibility to Inflammatory Bowel Disease in Koreans.	Inflammatory bowel disease	1,505 Korean ancestry cases, 4,041 Korean ancestry controls	1,989 Korean ancestry cases, 3,491 Korean ancestry controls	AL359922.1	0.46	1.17	5e-08	inflammatory bowel disease	Yang SK, Gastroenterology, 2016	15775
199	9	rs3731257	21966221	G	A	0.924177	-0.01417	0.003548	6.1e-05	0.924874	-0.01175	0.004921	0.017	0.923474	-0.01809	0.005139	0.00041					9	21966221	21966221	rs3731257	Yang SK	42607	Gastroenterology	www.ncbi.nlm.nih.gov/pubmed/27569725	Identification of Loci at 1q21 and 16q23 That Affect Susceptibility to Inflammatory Bowel Disease in Koreans.	Inflammatory bowel disease	1,505 Korean ancestry cases, 4,041 Korean ancestry controls	1,989 Korean ancestry cases, 3,491 Korean ancestry controls	AL359922.1	0.46	1.17	5e-08	inflammatory bowel disease	Yang SK, Gastroenterology, 2016	0
200	9	rs67226702	21964463	T	A	0.926644	-0.01434	0.003615	7.1e-05	0.927145	-0.01182	0.005024	0.019	0.926138	-0.01809	0.005225	0.00049					9	21966221	21966221	rs3731257	Yang SK	42607	Gastroenterology	www.ncbi.nlm.nih.gov/pubmed/27569725	Identification of Loci at 1q21 and 16q23 That Affect Susceptibility to Inflammatory Bowel Disease in Koreans.	Inflammatory bowel disease	1,505 Korean ancestry cases, 4,041 Korean ancestry controls	1,989 Korean ancestry cases, 3,491 Korean ancestry controls	AL359922.1	0.46	1.17	5e-08	inflammatory bowel disease	Yang SK, Gastroenterology, 2016	1758
201	9	rs74507527	117701208	G	C	0.980963	-0.0298	0.007555	8.3e-05	0.980463	-0.01755	0.010311	0.091	0.981468	-0.04346	0.011124	8.9e-05					9	118000000	118000000	rs10817688	Lutz SM	42341	BMC Genet	www.ncbi.nlm.nih.gov/pubmed/26634245	A genome-wide association study identifies risk loci for spirometric measures among smokers of European and African ancestry.	Post bronchodilator FEV1 in COPD	5,439 European ancestry current and former smoker cases, 821 African American current and former smoker cases		44531	0.818	0.076	9e-07	forced expiratory volume, response to bronchodilator, chronic obstructive pulmonary disease	Lutz SM, BMC Genet, 2015	4761
202	9	rs149550372	10050067	C	T	0.986981	-0.00339	0.008255	0.69	0.988159	-0.03886	0.011763	0.0012	0.985792	0.024969	0.011662	0.031	0.988159	-0.03886	0.011763	9.52e-05	9	10036568	10036568	rs71321217	Adams HH	42213	J Gerontol A Biol Sci Med Sci	www.ncbi.nlm.nih.gov/pubmed/26219847	Heritability and Genome-Wide Association Analyses of Human Gait Suggest Contribution of Common Variants.	Gait rhythm	2,946 individuals		PTPRD	0.27	0.144	8e-07	gait measurement	Adams HH, J Gerontol A Biol Sci Med Sci, 2015	13499
203	9	rs147940477	104243380	G	A	0.985825	-0.01206	0.008283	0.15	0.986084	0.02208	0.011426	0.056	0.985563	-0.04384	0.012063	0.00045	0.986084	0.02208	0.011426	5.87e-05	9	104000000	104000000	rs1929494	Ritchie MD	41901	Mol Vis	www.ncbi.nlm.nih.gov/pubmed/25352737	Electronic medical records and genomics (eMERGE) network exploration in cataract: several new potential susceptibility loci.	Age-related cataracts	5,503 European, Black, and other ancestry cases age 50 and older, 1,894 European, Black, and other ancestry controls age 50 and older		TMEM246-AS1, TMEM246	0.4391	1.217	2e-06	age-related cataract	Ritchie MD, Mol Vis, 2014	6606
204	9	9:139248574	139248574	G	A	0.96568	0.01055	0.005159	0.046	0.97018	0.030109	0.007694	8.1e-05	0.961142	-0.0033	0.00703	0.56	0.97018	0.030109	0.007694	0.00117	9	139000000	139000000	rs4077515	Kiryluk K	41924	Nat Genet	www.ncbi.nlm.nih.gov/pubmed/25305756	Discovery of new risk loci for IgA nephropathy implicates genes involved in immunity against intestinal pathogens.	IgA nephropathy	1,194 Han Chinese ancestry cases, 902 Han Chinese ancestry controls, 1,553 European ancestry cases, 3,050 European ancestry controls	2,491 East Asian ancestry cases, 1,780 East Asian ancestry controls, 2,420 European ancestry cases, 7,222 European ancestry controls	CARD9	0.4	1.18	2e-08	IGA glomerulonephritis	Kiryluk K, Nat Genet, 2014	17922
205	9	rs61757209	32467865	G	A	0.923233	-0.00766	0.003456	0.028	0.924931	-0.01857	0.004791	8.8e-05	0.921521	0.002883	0.005008	0.51					9	32458053	32458053	rs10738889	Tan LJ	42243	J Clin Endocrinol Metab	www.ncbi.nlm.nih.gov/pubmed/26312577	Bivariate Genome-Wide Association Study Implicates ATP6V1G1 as a Novel Pleiotropic Locus Underlying Osteoporosis and Age at Menarche.	Bone mineral density (spine) and age at menarche	826 Han Chinese ancestry females	1,728 European ancestry females, 709 African American females, 408 Hispanic/Latin American females	DDX58			2e-06	age at menarche, spine bone mineral density	Tan LJ, J Clin Endocrinol Metab, 2015	9812
206	9	rs16924138	32461771	C	T	0.922033	-0.00786	0.003439	0.024	0.922609	-0.01845	0.004755	8.7e-05	0.921451	0.002502	0.004996	0.55	0.922609	-0.01845	0.004755	0.00209	9	32458053	32458053	rs10738889	Tan LJ	42243	J Clin Endocrinol Metab	www.ncbi.nlm.nih.gov/pubmed/26312577	Bivariate Genome-Wide Association Study Implicates ATP6V1G1 as a Novel Pleiotropic Locus Underlying Osteoporosis and Age at Menarche.	Bone mineral density (spine) and age at menarche	826 Han Chinese ancestry females	1,728 European ancestry females, 709 African American females, 408 Hispanic/Latin American females	DDX58			2e-06	age at menarche, spine bone mineral density	Tan LJ, J Clin Endocrinol Metab, 2015	3718
207	9	rs57271219	32460250	A	G	0.918501	-0.00836	0.0034	0.015	0.919442	-0.01939	0.004696	3.2e-05	0.917553	0.001908	0.004944	0.64					9	32458053	32458053	rs10738889	Tan LJ	42243	J Clin Endocrinol Metab	www.ncbi.nlm.nih.gov/pubmed/26312577	Bivariate Genome-Wide Association Study Implicates ATP6V1G1 as a Novel Pleiotropic Locus Underlying Osteoporosis and Age at Menarche.	Bone mineral density (spine) and age at menarche	826 Han Chinese ancestry females	1,728 European ancestry females, 709 African American females, 408 Hispanic/Latin American females	DDX58			2e-06	age at menarche, spine bone mineral density	Tan LJ, J Clin Endocrinol Metab, 2015	2197
208	9	rs202069833	32461035	G	T	0.921966	-0.00775	0.003429	0.026	0.922407	-0.01835	0.004733	8.9e-05	0.921521	0.002677	0.004991	0.53	0.922407	-0.01835	0.004733	0.00196	9	32458053	32458053	rs10738889	Tan LJ	42243	J Clin Endocrinol Metab	www.ncbi.nlm.nih.gov/pubmed/26312577	Bivariate Genome-Wide Association Study Implicates ATP6V1G1 as a Novel Pleiotropic Locus Underlying Osteoporosis and Age at Menarche.	Bone mineral density (spine) and age at menarche	826 Han Chinese ancestry females	1,728 European ancestry females, 709 African American females, 408 Hispanic/Latin American females	DDX58			2e-06	age at menarche, spine bone mineral density	Tan LJ, J Clin Endocrinol Metab, 2015	2982
209	9	rs12344220	29364485	G	A	0.965306	-0.01821	0.005098	0.00027	0.96555	-0.0334	0.007092	1.6e-06	0.96506	-0.00454	0.007363	0.59	0.96555	-0.0334	0.007092	0.00426	9	29364327	29364327	rs10969106	Sherva R	42459	JAMA Psychiatry	www.ncbi.nlm.nih.gov/pubmed/27028160	Genome-wide Association Study of Cannabis Dependence Severity, Novel Risk Variants, and Shared Genetic Risks.	Cannabis dependence symptom count	Up to 6,000 African American ancestry individuals, 8,754 European ancestry individuals	At least 1,893 European ancestry individuals	AL353684.1 - AL354676.1	0.97		2e-07	cannabis dependence measurement	Sherva R, JAMA Psychiatry, 2016	158
210	9	rs372221996	29373205	G	C	0.98877	-0.03768	0.009017	2.5e-05	0.988159	-0.04479	0.012058	0.00018	0.989386	-0.03248	0.013573	0.021					9	29364327	29364327	rs10969106	Sherva R	42459	JAMA Psychiatry	www.ncbi.nlm.nih.gov/pubmed/27028160	Genome-wide Association Study of Cannabis Dependence Severity, Novel Risk Variants, and Shared Genetic Risks.	Cannabis dependence symptom count	Up to 6,000 African American ancestry individuals, 8,754 European ancestry individuals	At least 1,893 European ancestry individuals	AL353684.1 - AL354676.1	0.97		2e-07	cannabis dependence measurement	Sherva R, JAMA Psychiatry, 2016	8878
211	9	rs112403020	117744653	T	C	0.966585	-0.02082	0.005493	0.00016	0.968673	-0.01026	0.007885	0.2	0.964481	-0.03271	0.007713	2.5e-05	0.968673	-0.01026	0.007885	0.0393	9	118000000	118000000	rs200384196	Li QS	42223	PLoS One	www.ncbi.nlm.nih.gov/pubmed/26252872	Variations in the FRA10AC1 Fragile Site and 15q21 Are Associated with Cerebrospinal Fluid Aβ1-42 Level.	Cerebral amyloid deposition in APOEe4 non-carriers (PET imaging)	370 European and other ancestry APOEe4 non-carriers		44531	NR	0.3678	1e-06	cerebral amyloid deposition measurement	Li QS, PLoS One, 2015	9918
212	9	9:139248574	139248574	G	A	0.96568	0.01055	0.005159	0.046	0.97018	0.030109	0.007694	8.1e-05	0.961142	-0.0033	0.00703	0.56	0.97018	0.030109	0.007694	0.00117	9	139000000	139000000	rs4077515	McGovern DP	40251	Nat Genet	www.ncbi.nlm.nih.gov/pubmed/20228799	Genome-wide association identifies multiple ulcerative colitis susceptibility loci.	Ulcerative colitis	2,693 European ancestry cases, 6,791 European ancestry controls	2,009 European ancestry cases, 1,580 European ancestry controls	CARD9	NR	1.22	5e-08	ulcerative colitis	McGovern DP, Nat Genet, 2010	17922
213	9	rs116834405	118973396	C	T	0.959906	0.018989	0.004714	5.1e-05	0.958239	0.019338	0.006292	0.0022	0.961587	0.020842	0.007111	0.0021	0.958239	0.019338	0.006292	0.872	9	119000000	119000000	rs1003858	Park SL	42163	PLoS One	www.ncbi.nlm.nih.gov/pubmed/26053186	Mercapturic Acids Derived from the Toxicants Acrolein and Crotonaldehyde in the Urine of Cigarette Smokers from Five Ethnic Groups with Differing Risks for Lung Cancer.	3-hydroxypropylmercapturic acid levels in smokers	362 African American current smoker individuals, 329 Native Hawaiian ancestry current smoker individuals, 438 European ancestry current smoker individuals, 449 Latino current smoker individuals, 704 Japanese ancestry current smoker individuals		PAPPA	NR	1.5177	2e-07	smoking behavior, 3-hydroxypropylmercapturic acid measurement	Park SL, PLoS One, 2015	8441
214	9	rs75991265	118974689	C	T	0.957499	0.018148	0.004598	7.4e-05	0.956851	0.018298	0.006207	0.0034	0.958153	0.019392	0.006847	0.0029					9	119000000	119000000	rs1003858	Park SL	42163	PLoS One	www.ncbi.nlm.nih.gov/pubmed/26053186	Mercapturic Acids Derived from the Toxicants Acrolein and Crotonaldehyde in the Urine of Cigarette Smokers from Five Ethnic Groups with Differing Risks for Lung Cancer.	3-hydroxypropylmercapturic acid levels in smokers	362 African American current smoker individuals, 329 Native Hawaiian ancestry current smoker individuals, 438 European ancestry current smoker individuals, 449 Latino current smoker individuals, 704 Japanese ancestry current smoker individuals		PAPPA	NR	1.5177	2e-07	smoking behavior, 3-hydroxypropylmercapturic acid measurement	Park SL, PLoS One, 2015	9734
215	9	rs115036752	118961598	G	T	0.955659	0.017737	0.004495	7.5e-05	0.954712	0.017638	0.006052	0.0037	0.956614	0.019106	0.006715	0.0027	0.954712	0.017638	0.006052	0.869	9	119000000	119000000	rs1003858	Park SL	42163	PLoS One	www.ncbi.nlm.nih.gov/pubmed/26053186	Mercapturic Acids Derived from the Toxicants Acrolein and Crotonaldehyde in the Urine of Cigarette Smokers from Five Ethnic Groups with Differing Risks for Lung Cancer.	3-hydroxypropylmercapturic acid levels in smokers	362 African American current smoker individuals, 329 Native Hawaiian ancestry current smoker individuals, 438 European ancestry current smoker individuals, 449 Latino current smoker individuals, 704 Japanese ancestry current smoker individuals		PAPPA	NR	1.5177	2e-07	smoking behavior, 3-hydroxypropylmercapturic acid measurement	Park SL, PLoS One, 2015	3357
216	9	rs115728013	118975115	T	C	0.957655	0.018745	0.004637	4.9e-05	0.957009	0.018631	0.006259	0.0031	0.958306	0.020241	0.006908	0.0021	0.957009	0.018631	0.006259	0.861	9	119000000	119000000	rs1003858	Park SL	42163	PLoS One	www.ncbi.nlm.nih.gov/pubmed/26053186	Mercapturic Acids Derived from the Toxicants Acrolein and Crotonaldehyde in the Urine of Cigarette Smokers from Five Ethnic Groups with Differing Risks for Lung Cancer.	3-hydroxypropylmercapturic acid levels in smokers	362 African American current smoker individuals, 329 Native Hawaiian ancestry current smoker individuals, 438 European ancestry current smoker individuals, 449 Latino current smoker individuals, 704 Japanese ancestry current smoker individuals		PAPPA	NR	1.5177	2e-07	smoking behavior, 3-hydroxypropylmercapturic acid measurement	Park SL, PLoS One, 2015	10160
217	9	rs149550372	10050067	C	T	0.986981	-0.00339	0.008255	0.69	0.988159	-0.03886	0.011763	0.0012	0.985792	0.024969	0.011662	0.031	0.988159	-0.03886	0.011763	9.52e-05	9	10060843	10060843	rs10958852	Park SL	42163	PLoS One	www.ncbi.nlm.nih.gov/pubmed/26053186	Mercapturic Acids Derived from the Toxicants Acrolein and Crotonaldehyde in the Urine of Cigarette Smokers from Five Ethnic Groups with Differing Risks for Lung Cancer.	3-hydroxypropylmercapturic acid levels in smokers	362 African American current smoker individuals, 329 Native Hawaiian ancestry current smoker individuals, 438 European ancestry current smoker individuals, 449 Latino current smoker individuals, 704 Japanese ancestry current smoker individuals		PTPRD	NR	0.8906	3e-07	smoking behavior, 3-hydroxypropylmercapturic acid measurement	Park SL, PLoS One, 2015	10776
218	9	rs2805061	24559653	C	A	0.916405	0.009488	0.003481	0.0059	0.914818	-0.00154	0.0047	0.75	0.918004	0.021534	0.005184	2.8e-05					9	24560577	24560577	rs2805062	Park SL	42163	PLoS One	www.ncbi.nlm.nih.gov/pubmed/26053186	Mercapturic Acids Derived from the Toxicants Acrolein and Crotonaldehyde in the Urine of Cigarette Smokers from Five Ethnic Groups with Differing Risks for Lung Cancer.	3-hydroxypropylmercapturic acid levels in smokers	362 African American current smoker individuals, 329 Native Hawaiian ancestry current smoker individuals, 438 European ancestry current smoker individuals, 449 Latino current smoker individuals, 704 Japanese ancestry current smoker individuals		AL353811.1	NR	1.3293	1e-10	smoking behavior, 3-hydroxypropylmercapturic acid measurement	Park SL, PLoS One, 2015	924
219	9	rs3731257	21966221	G	A	0.924177	-0.01417	0.003548	6.1e-05	0.924874	-0.01175	0.004921	0.017	0.923474	-0.01809	0.005139	0.00041					9	21986847	21986847	rs3731211	Astle WJ	42691	Cell	www.ncbi.nlm.nih.gov/pubmed/27863252	The Allelic Landscape of Human Blood Cell Trait Variation and Links to Common Complex Disease.	Monocyte count	170,721 European ancestry individuals		CDKN2A, AL359922.1	0.7211	0.02865	6e-13	monocyte count	Astle WJ, Cell, 2016	20626
220	9	rs67226702	21964463	T	A	0.926644	-0.01434	0.003615	7.1e-05	0.927145	-0.01182	0.005024	0.019	0.926138	-0.01809	0.005225	0.00049					9	21986847	21986847	rs3731211	Astle WJ	42691	Cell	www.ncbi.nlm.nih.gov/pubmed/27863252	The Allelic Landscape of Human Blood Cell Trait Variation and Links to Common Complex Disease.	Monocyte count	170,721 European ancestry individuals		CDKN2A, AL359922.1	0.7211	0.02865	6e-13	monocyte count	Astle WJ, Cell, 2016	22384
221	9	rs149550372	10050067	C	T	0.986981	-0.00339	0.008255	0.69	0.988159	-0.03886	0.011763	0.0012	0.985792	0.024969	0.011662	0.031	0.988159	-0.03886	0.011763	9.52e-05	9	10060843	10060843	rs10958852	Park SL	42163	PLoS One	www.ncbi.nlm.nih.gov/pubmed/26053186	Mercapturic Acids Derived from the Toxicants Acrolein and Crotonaldehyde in the Urine of Cigarette Smokers from Five Ethnic Groups with Differing Risks for Lung Cancer.	3-hydroxy-1-methylpropylmercapturic acid levels in smokers	361 African American current smoker individuals, 329 Native Hawaiian ancestry current smoker individuals, 440 European ancestry current smoker individuals, 452 Latino current smoker individuals, 702 Japanese ancestry current smoker individuals		PTPRD	NR	0.6831	2e-06	smoking behavior, 3-hydroxy-1-methylpropylmercapturic acid measurement	Park SL, PLoS One, 2015	10776
222	9	9:139248574	139248574	G	A	0.96568	0.01055	0.005159	0.046	0.97018	0.030109	0.007694	8.1e-05	0.961142	-0.0033	0.00703	0.56	0.97018	0.030109	0.007694	0.00117	9	139000000	139000000	rs10781499	Liu JZ	42205	Nat Genet	www.ncbi.nlm.nih.gov/pubmed/26192919	Association analyses identify 38 susceptibility loci for inflammatory bowel disease and highlight shared genetic risk across populations.	Ulcerative colitis	6,968 European ancestry cases, 20,464 European ancestry controls	10,679 European ancestry cases, 26,715 European ancestry controls, 397 Iranian ancestry cases, 342 Iranian ancestry controls, 1,239 Indian ancestry cases, 990 Indian ancestry controls, 1,134 East Asian ancestry cases, 3,719 East Asian ancestry controls	CARD9	0.4263	1.14251	4e-26	ulcerative colitis	Liu JZ, Nat Genet, 2015	17831
223	9	9:139248574	139248574	G	A	0.96568	0.01055	0.005159	0.046	0.97018	0.030109	0.007694	8.1e-05	0.961142	-0.0033	0.00703	0.56	0.97018	0.030109	0.007694	0.00117	9	139000000	139000000	rs10781499	Liu JZ	42205	Nat Genet	www.ncbi.nlm.nih.gov/pubmed/26192919	Association analyses identify 38 susceptibility loci for inflammatory bowel disease and highlight shared genetic risk across populations.	Crohn's disease	5,956 European ancestry cases, 14,927 European ancestry controls	14,594 European ancestry cases, 26,715 European ancestry controls, 151 Iranian ancestry cases, 342 Iranian ancestry controls, 184 Indian ancestry cases, 990 Indian ancestry controls, 1,690 East Asian ancestry cases, 3,719 East Asian ancestry controls	CARD9	0.4263	1.18187	8e-43	Crohn's disease	Liu JZ, Nat Genet, 2015	17831
224	9	9:139248574	139248574	G	A	0.96568	0.01055	0.005159	0.046	0.97018	0.030109	0.007694	8.1e-05	0.961142	-0.0033	0.00703	0.56	0.97018	0.030109	0.007694	0.00117	9	139000000	139000000	rs4077515	Liu JZ	42205	Nat Genet	www.ncbi.nlm.nih.gov/pubmed/26192919	Association analyses identify 38 susceptibility loci for inflammatory bowel disease and highlight shared genetic risk across populations.	Inflammatory bowel disease	12,882 European ancestry cases, 21,770 European ancestry controls	25,273 European ancestry cases, 26,715 European ancestry controls, 548 Iranian ancestry cases, 342 Iranian ancestry control, 1,423 Indian ancestry cases, 990 Indian ancestry controls, 2,824 East Asian ancestry cases, 3,719 East Asian ancestry controls	CARD9	NR		1e-53	inflammatory bowel disease	Liu JZ, Nat Genet, 2015	17922
225	9	rs114426311	84530498	C	A	0.921044	0.013874	0.003531	8.5e-05	0.919909	0.023704	0.004873	1.1e-06	0.922189	0.006104	0.005141	0.24	0.919909	0.023704	0.004873	0.0119	9	84522749	84522749	rs13295552	Lauc G	41305	PLoS Genet	www.ncbi.nlm.nih.gov/pubmed/23382691	Loci associated with N-glycosylation of human immunoglobulin G show pleiotropy with autoimmune diseases and haematological cancers.	IgG glycosylation	2,247 European ancestry individuals		RF00189 - SPATA31D5P	0.029172681294964	0.9104	5e-06	serum IgG glycosylation measurement	Lauc G, PLoS Genet, 2013	7749
226	9	rs116224360	84523530	G	C	0.964774	0.008457	0.005195	0.097	0.964276	0.030456	0.007113	1.9e-05	0.965276	-0.0103	0.007623	0.19	0.964276	0.030456	0.007113	7.54e-05	9	84522749	84522749	rs13295552	Lauc G	41305	PLoS Genet	www.ncbi.nlm.nih.gov/pubmed/23382691	Loci associated with N-glycosylation of human immunoglobulin G show pleiotropy with autoimmune diseases and haematological cancers.	IgG glycosylation	2,247 European ancestry individuals		RF00189 - SPATA31D5P	0.029172681294964	0.9104	5e-06	serum IgG glycosylation measurement	Lauc G, PLoS Genet, 2013	781
227	9	rs116098305	84526827	G	C	0.943615	0.010313	0.004114	0.011	0.941572	0.026526	0.005593	1.9e-06	0.945675	-0.00428	0.006083	0.49	0.941572	0.026526	0.005593	0.00016	9	84522749	84522749	rs13295552	Lauc G	41305	PLoS Genet	www.ncbi.nlm.nih.gov/pubmed/23382691	Loci associated with N-glycosylation of human immunoglobulin G show pleiotropy with autoimmune diseases and haematological cancers.	IgG glycosylation	2,247 European ancestry individuals		RF00189 - SPATA31D5P	0.029172681294964	0.9104	5e-06	serum IgG glycosylation measurement	Lauc G, PLoS Genet, 2013	4078
228	9	rs116682956	84517341	T	A	0.964688	0.008238	0.005192	0.1	0.964244	0.030235	0.007112	2.2e-05	0.965136	-0.01045	0.007614	0.18	0.964244	0.030235	0.007112	7.65e-05	9	84522749	84522749	rs13295552	Lauc G	41305	PLoS Genet	www.ncbi.nlm.nih.gov/pubmed/23382691	Loci associated with N-glycosylation of human immunoglobulin G show pleiotropy with autoimmune diseases and haematological cancers.	IgG glycosylation	2,247 European ancestry individuals		RF00189 - SPATA31D5P	0.029172681294964	0.9104	5e-06	serum IgG glycosylation measurement	Lauc G, PLoS Genet, 2013	5408
229	9	rs116626680	84520255	G	A	0.941886	0.010003	0.004059	0.013	0.939907	0.024829	0.005531	6.6e-06	0.943882	-0.00285	0.005986	0.64	0.939907	0.024829	0.005531	0.000581	9	84522749	84522749	rs13295552	Lauc G	41305	PLoS Genet	www.ncbi.nlm.nih.gov/pubmed/23382691	Loci associated with N-glycosylation of human immunoglobulin G show pleiotropy with autoimmune diseases and haematological cancers.	IgG glycosylation	2,247 European ancestry individuals		RF00189 - SPATA31D5P	0.029172681294964	0.9104	5e-06	serum IgG glycosylation measurement	Lauc G, PLoS Genet, 2013	2494
230	9	9:139248574	139248574	G	A	0.96568	0.01055	0.005159	0.046	0.97018	0.030109	0.007694	8.1e-05	0.961142	-0.0033	0.00703	0.56	0.97018	0.030109	0.007694	0.00117	9	139000000	139000000	rs34971035	Voruganti VS	41176	Cytokine	www.ncbi.nlm.nih.gov/pubmed/23017229	Genome-wide association replicates the association of Duffy antigen receptor for chemokines (DARC) polymorphisms with serum monocyte chemoattractant protein-1 (MCP-1) levels in Hispanic children.	Monocyte chemoattractant protein-1 levels	815 Hispanic children		CARD9	NR		5e-08	CCL2 measurement	Voruganti VS, Cytokine, 2012	17022
231	9	rs112375613	18920389	G	A	0.985207	-0.01695	0.007889	0.032	0.984841	-0.04254	0.01077	7.5e-05	0.985576	0.008853	0.011612	0.49	0.984841	-0.04254	0.01077	0.00101	9	18930222	18930222	rs1571228	Lee Y	41221	Carcinogenesis	www.ncbi.nlm.nih.gov/pubmed/23144319	Prognostic implications of genetic variants in advanced non-small cell lung cancer: a genome-wide association study.	Non-small cell lung cancer	348 Korean ancestry cases		SAXO1	NR		2e-07	non-small cell lung carcinoma	Lee Y, Carcinogenesis, 2012	9833
232	9	rs112145696	18919828	A	G	0.983354	-0.01693	0.007615	0.025	0.983472	-0.04523	0.010503	1.5e-05	0.983236	0.010414	0.01109	0.41	0.983472	-0.04523	0.010503	0.000225	9	18930222	18930222	rs1571228	Lee Y	41221	Carcinogenesis	www.ncbi.nlm.nih.gov/pubmed/23144319	Prognostic implications of genetic variants in advanced non-small cell lung cancer: a genome-wide association study.	Non-small cell lung cancer	348 Korean ancestry cases		SAXO1	NR		2e-07	non-small cell lung carcinoma	Lee Y, Carcinogenesis, 2012	10394
233	9	rs141756516	96559469	G	C	0.987747	-0.03758	0.008849	2.2e-05	0.987655	-0.03352	0.012053	0.0056	0.98784	-0.04194	0.013055	0.0015	0.987655	-0.03352	0.012053	0.632	9	96562563	96562563	rs7027203	Renteria ME	41428	Twin Res Hum Genet	www.ncbi.nlm.nih.gov/pubmed/23725790	GWAS of DNA methylation variation within imprinting control regions suggests parent-of-origin association.	DNA methylation (variation)	256 European ancestry individuals	384 European ancestry individuals	PHF2 - MIR4291	0.35		6e-06	DNA methylation	Renteria ME, Twin Res Hum Genet, 2013	3094
234	9	rs635443	32581172	A	C	0.878861	-0.00785	0.00305	0.0084	0.879094	-0.01621	0.004178	8e-05	0.878625	-0.0006	0.004472	0.91					9	32556380	32556380	rs17290760	Kennedy RB	41048	Hum Genet	www.ncbi.nlm.nih.gov/pubmed/22610502	Genome-wide analysis of polymorphisms associated with cytokine responses in smallpox vaccine recipients.	Immune response to smallpox vaccine (IL-6)	Up to 512 European ancestry individuals, 199 African American individuals		NDUFB6, SMIM27			1e-07	response to vaccine, cytokine measurement	Kennedy RB, Hum Genet, 2012	24792
235	9	rs149550372	10050067	C	T	0.986981	-0.00339	0.008255	0.69	0.988159	-0.03886	0.011763	0.0012	0.985792	0.024969	0.011662	0.031	0.988159	-0.03886	0.011763	9.52e-05	9	10043014	10043014	rs291272	Service SK	41044	Transl Psychiatry	www.ncbi.nlm.nih.gov/pubmed/22832960	A genome-wide meta-analysis of association studies of Cloninger's Temperament Scales.	Temperament	Up to 12,433 European ancestry individuals		PTPRD	0.965	0.2	5e-06	temperament and character inventory	Service SK, Transl Psychiatry, 2012	7053
236	9	rs10967249	26228760	G	C	0.742168	0.009367	0.00214	1.3e-05	0.751331	0.009844	0.002997	0.00093	0.732931	0.009057	0.003075	0.0038	0.751331	0.009844	0.002997	0.853	9	26208857	26208857	rs4978053	Fox CS	41039	PLoS Genet	www.ncbi.nlm.nih.gov/pubmed/22589738	Genome-wide association for abdominal subcutaneous and visceral adipose reveals a novel locus for visceral fat in women.	Visceral adipose tissue/subcutaneous adipose tissue ratio	5,560 European ancestry female individuals, 4,997 European ancestry male individuals		AL353753.1 - AL442639.1	0.06		6e-06	visceral:subcutaneous adipose tissue ratio	Fox CS, PLoS Genet, 2012	19903
237	9	rs12378640	26232062	C	A	0.863054	0.010713	0.002738	9.7e-05	0.863437	0.012935	0.003786	0.00056	0.862669	0.008811	0.003978	0.022	0.863437	0.012935	0.003786	0.447	9	26208857	26208857	rs4978053	Fox CS	41039	PLoS Genet	www.ncbi.nlm.nih.gov/pubmed/22589738	Genome-wide association for abdominal subcutaneous and visceral adipose reveals a novel locus for visceral fat in women.	Visceral adipose tissue/subcutaneous adipose tissue ratio	5,560 European ancestry female individuals, 4,997 European ancestry male individuals		AL353753.1 - AL442639.1	0.06		6e-06	visceral:subcutaneous adipose tissue ratio	Fox CS, PLoS Genet, 2012	23205
238	9	rs67226702	21964463	T	A	0.926644	-0.01434	0.003615	7.1e-05	0.927145	-0.01182	0.005024	0.019	0.926138	-0.01809	0.005225	0.00049					9	21986847	21986847	rs3731211	Gieger C	40877	Nature	www.ncbi.nlm.nih.gov/pubmed/22139419	New gene functions in megakaryopoiesis and platelet formation.	Platelet count	38,891 European ancestry individuals, 1,661 Val Borbera (founder/genetic isolate) individuals, 521 Carlantino (founder/genetic isolate) individuals, 1,198 Friuli Venezia Giulia (founder/genetic isolate) individuals, 1,213 South Tyrolean (founder/genetic isolate) individuals, 890 Sorbian (founder/genetic isolate) individuals, 4,292 Sardinian (founder/genetic isolate) individuals	Up to 16,949 European ancestry individuals, 854 Cliento (founder/genetic isolate) individuals, 1,035 Talana (founder/genetic isolate) individuals	CDKN2A, AL359922.1	NR	3.281	6e-14	platelet count	Gieger C, Nature, 2011	22384
239	9	rs3731257	21966221	G	A	0.924177	-0.01417	0.003548	6.1e-05	0.924874	-0.01175	0.004921	0.017	0.923474	-0.01809	0.005139	0.00041					9	21986847	21986847	rs3731211	Gieger C	40877	Nature	www.ncbi.nlm.nih.gov/pubmed/22139419	New gene functions in megakaryopoiesis and platelet formation.	Platelet count	38,891 European ancestry individuals, 1,661 Val Borbera (founder/genetic isolate) individuals, 521 Carlantino (founder/genetic isolate) individuals, 1,198 Friuli Venezia Giulia (founder/genetic isolate) individuals, 1,213 South Tyrolean (founder/genetic isolate) individuals, 890 Sorbian (founder/genetic isolate) individuals, 4,292 Sardinian (founder/genetic isolate) individuals	Up to 16,949 European ancestry individuals, 854 Cliento (founder/genetic isolate) individuals, 1,035 Talana (founder/genetic isolate) individuals	CDKN2A, AL359922.1	NR	3.281	6e-14	platelet count	Gieger C, Nature, 2011	20626
240	9	rs149550372	10050067	C	T	0.986981	-0.00339	0.008255	0.69	0.988159	-0.03886	0.011763	0.0012	0.985792	0.024969	0.011662	0.031	0.988159	-0.03886	0.011763	9.52e-05	9	10054522	10054522	rs447578	Deng X	41598	PLoS One	www.ncbi.nlm.nih.gov/pubmed/24324551	Genome wide association study (GWAS) of Chagas cardiomyopathy in Trypanosoma cruzi seropositive subjects.	QRS duration in Tripanosoma cruzi seropositivity	580 Brazilian ancestry individuals		PTPRD	NR		6e-06	QRS duration, Trypanosoma cruzi seropositivity	Deng X, PLoS One, 2013	4455
241	9	rs115036752	118961598	G	T	0.955659	0.017737	0.004495	7.5e-05	0.954712	0.017638	0.006052	0.0037	0.956614	0.019106	0.006715	0.0027	0.954712	0.017638	0.006052	0.869	9	119000000	119000000	rs436582	Agopian AJ	41765	PLoS One	www.ncbi.nlm.nih.gov/pubmed/24800985	Genome-wide association study of maternal and inherited loci for conotruncal heart defects.	Conotruncal heart defects	537 European ancestry case-parent trios, 213 case-parent trios	348 European ancestry case-parent trios, 10 case-parent trios	PAPPA		2.64	3e-06	Conotruncal heart malformations	Agopian AJ, PLoS One, 2014	4930
242	9	rs75991265	118974689	C	T	0.957499	0.018148	0.004598	7.4e-05	0.956851	0.018298	0.006207	0.0034	0.958153	0.019392	0.006847	0.0029					9	119000000	119000000	rs436582	Agopian AJ	41765	PLoS One	www.ncbi.nlm.nih.gov/pubmed/24800985	Genome-wide association study of maternal and inherited loci for conotruncal heart defects.	Conotruncal heart defects	537 European ancestry case-parent trios, 213 case-parent trios	348 European ancestry case-parent trios, 10 case-parent trios	PAPPA		2.64	3e-06	Conotruncal heart malformations	Agopian AJ, PLoS One, 2014	18021
243	9	rs115728013	118975115	T	C	0.957655	0.018745	0.004637	4.9e-05	0.957009	0.018631	0.006259	0.0031	0.958306	0.020241	0.006908	0.0021	0.957009	0.018631	0.006259	0.861	9	119000000	119000000	rs436582	Agopian AJ	41765	PLoS One	www.ncbi.nlm.nih.gov/pubmed/24800985	Genome-wide association study of maternal and inherited loci for conotruncal heart defects.	Conotruncal heart defects	537 European ancestry case-parent trios, 213 case-parent trios	348 European ancestry case-parent trios, 10 case-parent trios	PAPPA		2.64	3e-06	Conotruncal heart malformations	Agopian AJ, PLoS One, 2014	18447
244	9	rs116834405	118973396	C	T	0.959906	0.018989	0.004714	5.1e-05	0.958239	0.019338	0.006292	0.0022	0.961587	0.020842	0.007111	0.0021	0.958239	0.019338	0.006292	0.872	9	119000000	119000000	rs436582	Agopian AJ	41765	PLoS One	www.ncbi.nlm.nih.gov/pubmed/24800985	Genome-wide association study of maternal and inherited loci for conotruncal heart defects.	Conotruncal heart defects	537 European ancestry case-parent trios, 213 case-parent trios	348 European ancestry case-parent trios, 10 case-parent trios	PAPPA		2.64	3e-06	Conotruncal heart malformations	Agopian AJ, PLoS One, 2014	16728
245	9	rs1571223	4878911	A	G	0.689131	-0.0051	0.002024	0.012	0.686853	0.002977	0.002793	0.3	0.691427	-0.01242	0.002946	3.2e-05	0.686853	0.002977	0.002793	0.000123	9	4856877	4856877	rs10758658	Ganesh SK	40097	Nat Genet	www.ncbi.nlm.nih.gov/pubmed/19862010	Multiple loci influence erythrocyte phenotypes in the CHARGE Consortium.	Mean corpuscular volume	24,167 European ancestry individuals	9,456 European ancestry individuals	RCL1	NR	0	3e-20	mean corpuscular volume	Ganesh SK, Nat Genet, 2009	22034
246	9	rs7853456	4879855	T	A	0.691573	-0.00509	0.002036	0.013	0.688986	0.002955	0.002811	0.3	0.694181	-0.01248	0.002964	3.2e-05					9	4856877	4856877	rs10758658	Ganesh SK	40097	Nat Genet	www.ncbi.nlm.nih.gov/pubmed/19862010	Multiple loci influence erythrocyte phenotypes in the CHARGE Consortium.	Mean corpuscular volume	24,167 European ancestry individuals	9,456 European ancestry individuals	RCL1	NR	0	3e-20	mean corpuscular volume	Ganesh SK, Nat Genet, 2009	22978
247	9	rs10966917	25450879	C	T	0.956157	-0.00156	0.004564	0.75	0.952561	-0.01836	0.006034	0.0026	0.959781	0.017733	0.006965	0.009	0.952561	-0.01836	0.006034	7.31e-05	9	25449122	25449122	rs12552736	Marroni F	40026	Circ Cardiovasc Genet	www.ncbi.nlm.nih.gov/pubmed/20031603	A genome-wide association scan of RR and QT interval duration in 3 European genetically isolated populations: the EUROSPAN project.	RR interval (heart rate)	2,325 European ancestry individuals		RN7SKP120 - TUSC1	0.06	0.25	2e-06	RR interval	Marroni F, Circ Cardiovasc Genet, 2009	1757
248	9	rs10966905	25435116	A	G	0.95597	-0.00092	0.004564	0.86	0.952448	-0.01746	0.006034	0.0043	0.95952	0.018183	0.006968	0.0074	0.952448	-0.01746	0.006034	8.99e-05	9	25449122	25449122	rs12552736	Marroni F	40026	Circ Cardiovasc Genet	www.ncbi.nlm.nih.gov/pubmed/20031603	A genome-wide association scan of RR and QT interval duration in 3 European genetically isolated populations: the EUROSPAN project.	RR interval (heart rate)	2,325 European ancestry individuals		RN7SKP120 - TUSC1	0.06	0.25	2e-06	RR interval	Marroni F, Circ Cardiovasc Genet, 2009	14006
249	9	rs10966905	25435116	A	G	0.95597	-0.00092	0.004564	0.86	0.952448	-0.01746	0.006034	0.0043	0.95952	0.018183	0.006968	0.0074	0.952448	-0.01746	0.006034	8.99e-05	9	25452812	25452812	rs13300284	Marroni F	40026	Circ Cardiovasc Genet	www.ncbi.nlm.nih.gov/pubmed/20031603	A genome-wide association scan of RR and QT interval duration in 3 European genetically isolated populations: the EUROSPAN project.	RR interval (heart rate)	2,325 European ancestry individuals		RN7SKP120 - TUSC1	0.04	0.26	4e-06	RR interval	Marroni F, Circ Cardiovasc Genet, 2009	17696
250	9	rs10966917	25450879	C	T	0.956157	-0.00156	0.004564	0.75	0.952561	-0.01836	0.006034	0.0026	0.959781	0.017733	0.006965	0.009	0.952561	-0.01836	0.006034	7.31e-05	9	25452812	25452812	rs13300284	Marroni F	40026	Circ Cardiovasc Genet	www.ncbi.nlm.nih.gov/pubmed/20031603	A genome-wide association scan of RR and QT interval duration in 3 European genetically isolated populations: the EUROSPAN project.	RR interval (heart rate)	2,325 European ancestry individuals		RN7SKP120 - TUSC1	0.04	0.26	4e-06	RR interval	Marroni F, Circ Cardiovasc Genet, 2009	1933
251	9	rs111698561	97327450	G	A	0.902964	-0.00993	0.003143	0.0017	0.901495	-3e-06	0.004326	0.98	0.904445	-0.02007	0.004586	1.2e-05	0.901495	-3e-06	0.004326	0.00127	9	97314741	97314741	rs16910061	Kim JJ	40123	J Hum Genet	www.ncbi.nlm.nih.gov/pubmed/19893584	Identification of 15 loci influencing height in a Korean population.	Height	8,842 Korean ancestry individuals		AL358232.1 - PCAT7	0.14	0.53	3e-06	body height	Kim JJ, J Hum Genet, 2009	12709
252	9	9:139248574	139248574	G	A	0.96568	0.01055	0.005159	0.046	0.97018	0.030109	0.007694	8.1e-05	0.961142	-0.0033	0.00703	0.56	0.97018	0.030109	0.007694	0.00117	9	139000000	139000000	rs10781500	Barrett JC	40132	Nat Genet	www.ncbi.nlm.nih.gov/pubmed/19915572	Genome-wide association study of ulcerative colitis identifies three new susceptibility loci, including the HNF4A region.	Ulcerative colitis	2,361 European ancestry cases, 5,417 European ancestry controls	2,321 European ancestry cases, 4,818 European ancestry controls	CARD9 - SNAPC4	NR		7e-06	ulcerative colitis	Barrett JC, Nat Genet, 2009	20764
253	9	9:139114308	139114308	T	C	0.736607	-0.00543	0.002137	0.012	0.733333	0.002736	0.002924	0.35	0.739907	-0.01285	0.003139	5e-05	0.733333	0.002736	0.002924	0.000233	9	139000000	139000000	rs12338076	Okada Y	40235	Hum Mol Genet	www.ncbi.nlm.nih.gov/pubmed/20189936	A genome-wide association study in 19 633 Japanese subjects identified LHX3-QSOX2 and IGF1 as adult height loci.	Height	19,633 Japanese ancestry individuals		QSOX2	0.34	0.06	2e-08	body height	Okada Y, Hum Mol Genet, 2010	7432
254	9	rs56917978	104946537	T	C	0.603189	-0.005	0.001904	0.0094	0.599098	-0.01059	0.00262	5.2e-05	0.607314	0.001039	0.002779	0.79					9	105000000	105000000	rs320209	Adkins DE	40239	Mol Psychiatry	www.ncbi.nlm.nih.gov/pubmed/20195266	Genomewide pharmacogenomic study of metabolic side effects to antipsychotic drugs.	Response to antipsychotic treatment	421 European ancestry, 214 African American, and 103 cases		ARL2BPP7 - RNU6-329P	0.068		4e-07	response to clozapine	Adkins DE, Mol Psychiatry, 2010	1782
255	9	rs57271219	32460250	A	G	0.918501	-0.00836	0.0034	0.015	0.919442	-0.01939	0.004696	3.2e-05	0.917553	0.001908	0.004944	0.64					9	32455262	32455262	rs7045087	Astle WJ	42691	Cell	www.ncbi.nlm.nih.gov/pubmed/27863252	The Allelic Landscape of Human Blood Cell Trait Variation and Links to Common Complex Disease.	Red blood cell count	172,952 European ancestry individuals		ACO1 - DDX58	0.298	0.026307	1e-11	erythrocyte count	Astle WJ, Cell, 2016	4988
256	9	rs61757209	32467865	G	A	0.923233	-0.00766	0.003456	0.028	0.924931	-0.01857	0.004791	8.8e-05	0.921521	0.002883	0.005008	0.51					9	32455262	32455262	rs7045087	Astle WJ	42691	Cell	www.ncbi.nlm.nih.gov/pubmed/27863252	The Allelic Landscape of Human Blood Cell Trait Variation and Links to Common Complex Disease.	Red blood cell count	172,952 European ancestry individuals		ACO1 - DDX58	0.298	0.026307	1e-11	erythrocyte count	Astle WJ, Cell, 2016	12603
257	9	rs202069833	32461035	G	T	0.921966	-0.00775	0.003429	0.026	0.922407	-0.01835	0.004733	8.9e-05	0.921521	0.002677	0.004991	0.53	0.922407	-0.01835	0.004733	0.00196	9	32455262	32455262	rs7045087	Astle WJ	42691	Cell	www.ncbi.nlm.nih.gov/pubmed/27863252	The Allelic Landscape of Human Blood Cell Trait Variation and Links to Common Complex Disease.	Red blood cell count	172,952 European ancestry individuals		ACO1 - DDX58	0.298	0.026307	1e-11	erythrocyte count	Astle WJ, Cell, 2016	5773
258	9	rs16924138	32461771	C	T	0.922033	-0.00786	0.003439	0.024	0.922609	-0.01845	0.004755	8.7e-05	0.921451	0.002502	0.004996	0.55	0.922609	-0.01845	0.004755	0.00209	9	32455262	32455262	rs7045087	Astle WJ	42691	Cell	www.ncbi.nlm.nih.gov/pubmed/27863252	The Allelic Landscape of Human Blood Cell Trait Variation and Links to Common Complex Disease.	Red blood cell count	172,952 European ancestry individuals		ACO1 - DDX58	0.298	0.026307	1e-11	erythrocyte count	Astle WJ, Cell, 2016	6509
259	9	rs10511488	8189112	G	A	0.452033	0.004275	0.001859	0.021	0.449659	-0.00287	0.002566	0.26	0.454426	0.011285	0.002705	1.6e-05	0.449659	-0.00287	0.002566	0.00012	9	8196511	8196511	rs7044355	Johnson AD	40335	Nat Genet	www.ncbi.nlm.nih.gov/pubmed/20526338	Genome-wide meta-analyses identifies seven loci associated with platelet aggregation in response to agonists.	Platelet aggregation	Up to 3,991 European ancestry individuals	Up to 840 African American individuals	AL135923.2 - PTPRD	0.501		1e-07	platelet aggregation	Johnson AD, Nat Genet, 2010	7399
260	9	rs369030584	29635844	A	G	0.986841	-0.0359	0.008342	1.5e-05	0.986948	-0.04722	0.011565	3.8e-05	0.986734	-0.02606	0.012088	0.034					9	29632142	29632142	rs601162	Chung SA	41802	J Am Soc Nephrol	www.ncbi.nlm.nih.gov/pubmed/24925725	Lupus nephritis susceptibility loci in women with systemic lupus erythematosus.	Lupus nephritis in systemic lupus erythematosus	588 European ancestry cases, 1,412 European ancestry controls		AL353684.1 - AL354676.1	NR	3.11	1e-06	systemic lupus erythematosus, lupus nephritis	Chung SA, J Am Soc Nephrol, 2014	3702
261	9	rs368641709	29608226	A	C	0.988181	-0.03738	0.008799	1.9e-05	0.988279	-0.05218	0.012167	1.5e-05	0.988082	-0.02358	0.012781	0.071					9	29632142	29632142	rs601162	Chung SA	41802	J Am Soc Nephrol	www.ncbi.nlm.nih.gov/pubmed/24925725	Lupus nephritis susceptibility loci in women with systemic lupus erythematosus.	Lupus nephritis in systemic lupus erythematosus	588 European ancestry cases, 1,412 European ancestry controls		AL353684.1 - AL354676.1	NR	3.11	1e-06	systemic lupus erythematosus, lupus nephritis	Chung SA, J Am Soc Nephrol, 2014	23916
262	9	rs368346035	29630500	T	A	0.986575	-0.03494	0.008331	2.4e-05	0.98662	-0.04441	0.011516	9.7e-05	0.98653	-0.02614	0.012107	0.033					9	29632142	29632142	rs601162	Chung SA	41802	J Am Soc Nephrol	www.ncbi.nlm.nih.gov/pubmed/24925725	Lupus nephritis susceptibility loci in women with systemic lupus erythematosus.	Lupus nephritis in systemic lupus erythematosus	588 European ancestry cases, 1,412 European ancestry controls		AL353684.1 - AL354676.1	NR	3.11	1e-06	systemic lupus erythematosus, lupus nephritis	Chung SA, J Am Soc Nephrol, 2014	1642
263	9	rs369645701	29631187	G	A	0.986525	-0.03516	0.008286	1.9e-05	0.986601	-0.04431	0.011484	9.5e-05	0.986447	-0.0267	0.012012	0.028					9	29632142	29632142	rs601162	Chung SA	41802	J Am Soc Nephrol	www.ncbi.nlm.nih.gov/pubmed/24925725	Lupus nephritis susceptibility loci in women with systemic lupus erythematosus.	Lupus nephritis in systemic lupus erythematosus	588 European ancestry cases, 1,412 European ancestry controls		AL353684.1 - AL354676.1	NR	3.11	1e-06	systemic lupus erythematosus, lupus nephritis	Chung SA, J Am Soc Nephrol, 2014	955
264	9	rs548102955	131416013	G	A	0.932534	-0.01054	0.004122	0.011	0.93604	0.002878	0.005838	0.59	0.929	-0.023	0.005857	4.3e-05					9	131000000	131000000	rs12380424	Cheng CY	41494	Am J Hum Genet	www.ncbi.nlm.nih.gov/pubmed/24144296	Nine loci for ocular axial length identified through genome-wide association studies, including shared loci with refractive error.	Axial length	12,531 European ancestry individuals	8,216 Asian ancestry individuals	WDR34	0.0282	0.2822	6e-06	axial length measurement	Cheng CY, Am J Hum Genet, 2013	12792
265	9	9:139248574	139248574	G	A	0.96568	0.01055	0.005159	0.046	0.97018	0.030109	0.007694	8.1e-05	0.961142	-0.0033	0.00703	0.56	0.97018	0.030109	0.007694	0.00117	9	139000000	139000000	rs11787792	Hara K	41500	Hum Mol Genet	www.ncbi.nlm.nih.gov/pubmed/23945395	Genome-wide association study identifies three novel loci for type 2 diabetes.	Type 2 diabetes	5,976 Japanese ancestry cases, 20,829 Japanese ancestry controls	24,416 East Asian ancestry cases, 13,985 East Asian ancestry controls	GPSM1	0.874	1.15	2e-10	type II diabetes mellitus	Hara K, Hum Mol Genet, 2013	3574
266	9	rs7873150	4202173	C	T	0.859086	-0.00577	0.002691	0.033	0.857753	0.003273	0.003706	0.37	0.86043	-0.01547	0.003925	6.6e-05					9	4220832	4220832	rs6476827	Gao XR	43187	Hum Mol Genet	www.ncbi.nlm.nih.gov/pubmed/29617998	Genome-Wide Association Analyses Identify New Loci Influencing Intraocular Pressure.	Intraocular pressure	115,486 European ancestry individuals		GLIS3	0.6617	0.174	5e-33	intraocular pressure measurement	Gao XR, Hum Mol Genet, 2018	18659
267	9	rs10758568	4196461	A	T	0.139647	0.006882	0.002697	0.011	0.141799	-0.00076	0.003703	0.83	0.137478	0.015203	0.003947	9e-05	0.141799	-0.00076	0.003703	0.00282	9	4220832	4220832	rs6476827	Gao XR	43187	Hum Mol Genet	www.ncbi.nlm.nih.gov/pubmed/29617998	Genome-Wide Association Analyses Identify New Loci Influencing Intraocular Pressure.	Intraocular pressure	115,486 European ancestry individuals		GLIS3	0.6617	0.174	5e-33	intraocular pressure measurement	Gao XR, Hum Mol Genet, 2018	24371
268	9	rs7872088	4202070	G	A	0.858567	-0.00549	0.002685	0.042	0.857242	0.00345	0.003697	0.34	0.859902	-0.01513	0.003916	9.2e-05					9	4220832	4220832	rs6476827	Gao XR	43187	Hum Mol Genet	www.ncbi.nlm.nih.gov/pubmed/29617998	Genome-Wide Association Analyses Identify New Loci Influencing Intraocular Pressure.	Intraocular pressure	115,486 European ancestry individuals		GLIS3	0.6617	0.174	5e-33	intraocular pressure measurement	Gao XR, Hum Mol Genet, 2018	18762
269	9	rs12685690	4202650	C	T	0.85838	-0.00557	0.002684	0.039	0.856996	0.003198	0.003695	0.37	0.859775	-0.01505	0.003915	9.9e-05	0.856996	0.003198	0.003695	0.000596	9	4220832	4220832	rs6476827	Gao XR	43187	Hum Mol Genet	www.ncbi.nlm.nih.gov/pubmed/29617998	Genome-Wide Association Analyses Identify New Loci Influencing Intraocular Pressure.	Intraocular pressure	115,486 European ancestry individuals		GLIS3	0.6617	0.174	5e-33	intraocular pressure measurement	Gao XR, Hum Mol Genet, 2018	18182
270	9	rs35797651	4788616	C	G	0.963814	-0.01687	0.005422	0.0019	0.96314	-0.00132	0.007353	0.86	0.964494	-0.03298	0.008037	5.3e-05					9	4792339	4792339	rs423955	Shameer K	41529	Hum Genet	www.ncbi.nlm.nih.gov/pubmed/24026423	A genome- and phenome-wide association study to identify genetic variants influencing platelet count and volume and their pleiotropic effects.	Platelet count	13,582 European ancestry individuals		AL353151.1 - RCL1	0.66	4.94	1e-09	platelet count	Shameer K, Hum Genet, 2013	3723
271	9	rs4008453	4784143	A	G	0.964644	-0.01629	0.005502	0.0032	0.963531	-0.00028	0.007447	0.96	0.965766	-0.03249	0.008173	9.5e-05					9	4792339	4792339	rs423955	Shameer K	41529	Hum Genet	www.ncbi.nlm.nih.gov/pubmed/24026423	A genome- and phenome-wide association study to identify genetic variants influencing platelet count and volume and their pleiotropic effects.	Platelet count	13,582 European ancestry individuals		AL353151.1 - RCL1	0.66	4.94	1e-09	platelet count	Shameer K, Hum Genet, 2013	8196
272	9	rs35797651	4788616	C	G	0.963814	-0.01687	0.005422	0.0019	0.96314	-0.00132	0.007353	0.86	0.964494	-0.03298	0.008037	5.3e-05					9	4774015	4774015	rs296859	Armour JA	41542	Heredity (Edinb)	www.ncbi.nlm.nih.gov/pubmed/24065183	Genome-wide association study of handedness excludes simple genetic models.	Handedness	173 European ancestry left-handed individuals, 1,412 European ancestry right-handed individuals		ECM1P1 - AL353151.1	NR		4e-07	functional laterality	Armour JA, Heredity (Edinb), 2013	14601
273	9	rs4008453	4784143	A	G	0.964644	-0.01629	0.005502	0.0032	0.963531	-0.00028	0.007447	0.96	0.965766	-0.03249	0.008173	9.5e-05					9	4774015	4774015	rs296859	Armour JA	41542	Heredity (Edinb)	www.ncbi.nlm.nih.gov/pubmed/24065183	Genome-wide association study of handedness excludes simple genetic models.	Handedness	173 European ancestry left-handed individuals, 1,412 European ancestry right-handed individuals		ECM1P1 - AL353151.1	NR		4e-07	functional laterality	Armour JA, Heredity (Edinb), 2013	10128
274	9	rs10758568	4196461	A	T	0.139647	0.006882	0.002697	0.011	0.141799	-0.00076	0.003703	0.83	0.137478	0.015203	0.003947	9e-05	0.141799	-0.00076	0.003703	0.00282	9	4216751	4216751	rs1570204	Gao XR	43187	Hum Mol Genet	www.ncbi.nlm.nih.gov/pubmed/29617998	Genome-Wide Association Analyses Identify New Loci Influencing Intraocular Pressure.	Intraocular pressure	115,486 European ancestry individuals		GLIS3	0.6521	0.168	7e-31	intraocular pressure measurement	Gao XR, Hum Mol Genet, 2018	20290
275	9	rs7873150	4202173	C	T	0.859086	-0.00577	0.002691	0.033	0.857753	0.003273	0.003706	0.37	0.86043	-0.01547	0.003925	6.6e-05					9	4216751	4216751	rs1570204	Gao XR	43187	Hum Mol Genet	www.ncbi.nlm.nih.gov/pubmed/29617998	Genome-Wide Association Analyses Identify New Loci Influencing Intraocular Pressure.	Intraocular pressure	115,486 European ancestry individuals		GLIS3	0.6521	0.168	7e-31	intraocular pressure measurement	Gao XR, Hum Mol Genet, 2018	14578
276	9	rs7872088	4202070	G	A	0.858567	-0.00549	0.002685	0.042	0.857242	0.00345	0.003697	0.34	0.859902	-0.01513	0.003916	9.2e-05					9	4216751	4216751	rs1570204	Gao XR	43187	Hum Mol Genet	www.ncbi.nlm.nih.gov/pubmed/29617998	Genome-Wide Association Analyses Identify New Loci Influencing Intraocular Pressure.	Intraocular pressure	115,486 European ancestry individuals		GLIS3	0.6521	0.168	7e-31	intraocular pressure measurement	Gao XR, Hum Mol Genet, 2018	14681
277	9	rs12685690	4202650	C	T	0.85838	-0.00557	0.002684	0.039	0.856996	0.003198	0.003695	0.37	0.859775	-0.01505	0.003915	9.9e-05	0.856996	0.003198	0.003695	0.000596	9	4216751	4216751	rs1570204	Gao XR	43187	Hum Mol Genet	www.ncbi.nlm.nih.gov/pubmed/29617998	Genome-Wide Association Analyses Identify New Loci Influencing Intraocular Pressure.	Intraocular pressure	115,486 European ancestry individuals		GLIS3	0.6521	0.168	7e-31	intraocular pressure measurement	Gao XR, Hum Mol Genet, 2018	14101
278	9	rs10966905	25435116	A	G	0.95597	-0.00092	0.004564	0.86	0.952448	-0.01746	0.006034	0.0043	0.95952	0.018183	0.006968	0.0074	0.952448	-0.01746	0.006034	8.99e-05	9	25414051	25414051	rs7021404	Yu B	41497	Genet Epidemiol	www.ncbi.nlm.nih.gov/pubmed/23934736	Genome-wide association study of a heart failure related metabolomic profile among African Americans in the Atherosclerosis Risk in Communities (ARIC) study.	Metabolite levels (Dihydroxy docosatrienoic acid)	1,260 African American individuals		RN7SKP120 - TUSC1		0.11	8e-06	dihydroxy docosatrienoic acid measurement	Yu B, Genet Epidemiol, 2013	21065
279	9	rs73611672	130974182	G	A	0.529389	-0.00644	0.001858	0.00059	0.535074	-0.0028	0.002574	0.27	0.523658	-0.0108	0.002695	5.1e-05					9	131000000	131000000	rs2502731	Lesch KP	39728	J Neural Transm (Vienna)	www.ncbi.nlm.nih.gov/pubmed/18839057	Molecular genetics of adult ADHD: converging evidence from genome-wide association and extended pedigree linkage studies.	Attention deficit hyperactivity disorder	343 European ancestry cases, 250 European ancestry controls, 54 controls		DNM1	NR		2e-06	attention deficit hyperactivity disorder	Lesch KP, J Neural Transm (Vienna), 2008	2375
280	9	rs4008453	4784143	A	G	0.964644	-0.01629	0.005502	0.0032	0.963531	-0.00028	0.007447	0.96	0.965766	-0.03249	0.008173	9.5e-05					9	4763176	4763176	rs385893	Soranzo N	40097	Nat Genet	www.ncbi.nlm.nih.gov/pubmed/19820697	A genome-wide meta-analysis identifies 22 loci associated with eight hematological parameters in the HaemGen consortium.	Hematological parameters	4,627 European ancestry individuals	9,316 European ancestry individuals	AK3 - ECM1P1	NR	6.26	9e-17	platelet count	Soranzo N, Nat Genet, 2009	20967
281	9	rs1571223	4878911	A	G	0.689131	-0.0051	0.002024	0.012	0.686853	0.002977	0.002793	0.3	0.691427	-0.01242	0.002946	3.2e-05	0.686853	0.002977	0.002793	0.000123	9	4856877	4856877	rs10758658	Ganesh SK	40097	Nat Genet	www.ncbi.nlm.nih.gov/pubmed/19862010	Multiple loci influence erythrocyte phenotypes in the CHARGE Consortium.	Mean corpuscular hemoglobin	24,167 European ancestry individuals	9,456 European ancestry individuals	RCL1	NR	0	2e-14	mean corpuscular hemoglobin	Ganesh SK, Nat Genet, 2009	22034
282	9	rs7853456	4879855	T	A	0.691573	-0.00509	0.002036	0.013	0.688986	0.002955	0.002811	0.3	0.694181	-0.01248	0.002964	3.2e-05					9	4856877	4856877	rs10758658	Ganesh SK	40097	Nat Genet	www.ncbi.nlm.nih.gov/pubmed/19862010	Multiple loci influence erythrocyte phenotypes in the CHARGE Consortium.	Mean corpuscular hemoglobin	24,167 European ancestry individuals	9,456 European ancestry individuals	RCL1	NR	0	2e-14	mean corpuscular hemoglobin	Ganesh SK, Nat Genet, 2009	22978
283	9	rs12551078	139846002	T	C	0.821694	-0.00999	0.002486	5.1e-05	0.824407	-0.00816	0.003452	0.02	0.818958	-0.01127	0.003598	0.0011	0.824407	-0.00816	0.003452	0.527	9	140000000	140000000	rs57024841	Tin A	41290	Nephrol Dial Transplant	www.ncbi.nlm.nih.gov/pubmed/23328707	Genome-wide significant locus of beta-trace protein, a novel kidney function biomarker, identified in European and African Americans.	Beta-trace protein levels	6,720 European ancestry individuals	1,734 African American individuals	LCN12 - PRR31	0.58	0.05	1e-23	renal system measurement	Tin A, Nephrol Dial Transplant, 2013	16631
284	9	rs13301994	139846292	A	G	0.82125	-0.01006	0.00248	4.3e-05	0.823934	-0.00806	0.003443	0.021	0.818545	-0.01154	0.003591	0.00082	0.823934	-0.00806	0.003443	0.48	9	140000000	140000000	rs57024841	Tin A	41290	Nephrol Dial Transplant	www.ncbi.nlm.nih.gov/pubmed/23328707	Genome-wide significant locus of beta-trace protein, a novel kidney function biomarker, identified in European and African Americans.	Beta-trace protein levels	6,720 European ancestry individuals	1,734 African American individuals	LCN12 - PRR31	0.58	0.05	1e-23	renal system measurement	Tin A, Nephrol Dial Transplant, 2013	16341
285	9	9:139845691	139845691	C	T	0.820886	-0.00992	0.00248	5.5e-05	0.823543	-0.0078	0.003441	0.025	0.818208	-0.01148	0.003592	0.00087	0.823543	-0.0078	0.003441	0.454	9	140000000	140000000	rs57024841	Tin A	41290	Nephrol Dial Transplant	www.ncbi.nlm.nih.gov/pubmed/23328707	Genome-wide significant locus of beta-trace protein, a novel kidney function biomarker, identified in European and African Americans.	Beta-trace protein levels	6,720 European ancestry individuals	1,734 African American individuals	LCN12 - PRR31	0.58	0.05	1e-23	renal system measurement	Tin A, Nephrol Dial Transplant, 2013	16942
286	9	rs13294373	139854256	T	A	0.789033	-0.00943	0.002343	5.1e-05	0.793471	-0.00995	0.003266	0.0025	0.784559	-0.00916	0.003378	0.0054	0.793471	-0.00995	0.003266	0.865	9	140000000	140000000	rs57024841	Tin A	41290	Nephrol Dial Transplant	www.ncbi.nlm.nih.gov/pubmed/23328707	Genome-wide significant locus of beta-trace protein, a novel kidney function biomarker, identified in European and African Americans.	Beta-trace protein levels	6,720 European ancestry individuals	1,734 African American individuals	LCN12 - PRR31	0.58	0.05	1e-23	renal system measurement	Tin A, Nephrol Dial Transplant, 2013	8377
287	9	rs13301993	139845678	T	A	0.766883	-0.00972	0.00224	1.2e-05	0.771045	-0.00841	0.003097	0.0072	0.762688	-0.01125	0.003255	0.00035	0.771045	-0.00841	0.003097	0.521	9	140000000	140000000	rs57024841	Tin A	41290	Nephrol Dial Transplant	www.ncbi.nlm.nih.gov/pubmed/23328707	Genome-wide significant locus of beta-trace protein, a novel kidney function biomarker, identified in European and African Americans.	Beta-trace protein levels	6,720 European ancestry individuals	1,734 African American individuals	LCN12 - PRR31	0.58	0.05	1e-23	renal system measurement	Tin A, Nephrol Dial Transplant, 2013	16955
288	9	rs12551097	139846131	T	G	0.829184	-0.00979	0.002526	9.5e-05	0.831731	-0.00679	0.003508	0.056	0.826615	-0.0123	0.003654	0.00042	0.831731	-0.00679	0.003508	0.27	9	140000000	140000000	rs57024841	Tin A	41290	Nephrol Dial Transplant	www.ncbi.nlm.nih.gov/pubmed/23328707	Genome-wide significant locus of beta-trace protein, a novel kidney function biomarker, identified in European and African Americans.	Beta-trace protein levels	6,720 European ancestry individuals	1,734 African American individuals	LCN12 - PRR31	0.58	0.05	1e-23	renal system measurement	Tin A, Nephrol Dial Transplant, 2013	16502
289	9	rs13283724	139847089	G	C	0.818251	-0.00964	0.002467	8.1e-05	0.821518	-0.00753	0.003432	0.031	0.814958	-0.01134	0.003562	0.00092	0.821518	-0.00753	0.003432	0.436	9	140000000	140000000	rs57024841	Tin A	41290	Nephrol Dial Transplant	www.ncbi.nlm.nih.gov/pubmed/23328707	Genome-wide significant locus of beta-trace protein, a novel kidney function biomarker, identified in European and African Americans.	Beta-trace protein levels	6,720 European ancestry individuals	1,734 African American individuals	LCN12 - PRR31	0.58	0.05	1e-23	renal system measurement	Tin A, Nephrol Dial Transplant, 2013	15544
290	9	rs13294373	139854256	T	A	0.789033	-0.00943	0.002343	5.1e-05	0.793471	-0.00995	0.003266	0.0025	0.784559	-0.00916	0.003378	0.0054	0.793471	-0.00995	0.003266	0.865	9	140000000	140000000	rs11145951	Lu Y	41280	Nat Genet	www.ncbi.nlm.nih.gov/pubmed/23291589	Genome-wide association analyses identify multiple loci associated with central corneal thickness and keratoconus.	Corneal structure	13,057 European ancestry individuals, 2,538 Indian ancestry individuals, 2,542 Malay ancestry individuals, 1,883 Chinese ancestry individuals		LCN12 - PRR31	0.49	0.09	6e-12	corneal topography	Lu Y, Nat Genet, 2013	6008
291	9	rs13301994	139846292	A	G	0.82125	-0.01006	0.00248	4.3e-05	0.823934	-0.00806	0.003443	0.021	0.818545	-0.01154	0.003591	0.00082	0.823934	-0.00806	0.003443	0.48	9	140000000	140000000	rs11145951	Lu Y	41280	Nat Genet	www.ncbi.nlm.nih.gov/pubmed/23291589	Genome-wide association analyses identify multiple loci associated with central corneal thickness and keratoconus.	Corneal structure	13,057 European ancestry individuals, 2,538 Indian ancestry individuals, 2,542 Malay ancestry individuals, 1,883 Chinese ancestry individuals		LCN12 - PRR31	0.49	0.09	6e-12	corneal topography	Lu Y, Nat Genet, 2013	13972
292	9	rs12551078	139846002	T	C	0.821694	-0.00999	0.002486	5.1e-05	0.824407	-0.00816	0.003452	0.02	0.818958	-0.01127	0.003598	0.0011	0.824407	-0.00816	0.003452	0.527	9	140000000	140000000	rs11145951	Lu Y	41280	Nat Genet	www.ncbi.nlm.nih.gov/pubmed/23291589	Genome-wide association analyses identify multiple loci associated with central corneal thickness and keratoconus.	Corneal structure	13,057 European ancestry individuals, 2,538 Indian ancestry individuals, 2,542 Malay ancestry individuals, 1,883 Chinese ancestry individuals		LCN12 - PRR31	0.49	0.09	6e-12	corneal topography	Lu Y, Nat Genet, 2013	14262
293	9	rs12551097	139846131	T	G	0.829184	-0.00979	0.002526	9.5e-05	0.831731	-0.00679	0.003508	0.056	0.826615	-0.0123	0.003654	0.00042	0.831731	-0.00679	0.003508	0.27	9	140000000	140000000	rs11145951	Lu Y	41280	Nat Genet	www.ncbi.nlm.nih.gov/pubmed/23291589	Genome-wide association analyses identify multiple loci associated with central corneal thickness and keratoconus.	Corneal structure	13,057 European ancestry individuals, 2,538 Indian ancestry individuals, 2,542 Malay ancestry individuals, 1,883 Chinese ancestry individuals		LCN12 - PRR31	0.49	0.09	6e-12	corneal topography	Lu Y, Nat Genet, 2013	14133
294	9	rs13283724	139847089	G	C	0.818251	-0.00964	0.002467	8.1e-05	0.821518	-0.00753	0.003432	0.031	0.814958	-0.01134	0.003562	0.00092	0.821518	-0.00753	0.003432	0.436	9	140000000	140000000	rs11145951	Lu Y	41280	Nat Genet	www.ncbi.nlm.nih.gov/pubmed/23291589	Genome-wide association analyses identify multiple loci associated with central corneal thickness and keratoconus.	Corneal structure	13,057 European ancestry individuals, 2,538 Indian ancestry individuals, 2,542 Malay ancestry individuals, 1,883 Chinese ancestry individuals		LCN12 - PRR31	0.49	0.09	6e-12	corneal topography	Lu Y, Nat Genet, 2013	13175
295	9	rs13301993	139845678	T	A	0.766883	-0.00972	0.00224	1.2e-05	0.771045	-0.00841	0.003097	0.0072	0.762688	-0.01125	0.003255	0.00035	0.771045	-0.00841	0.003097	0.521	9	140000000	140000000	rs11145951	Lu Y	41280	Nat Genet	www.ncbi.nlm.nih.gov/pubmed/23291589	Genome-wide association analyses identify multiple loci associated with central corneal thickness and keratoconus.	Corneal structure	13,057 European ancestry individuals, 2,538 Indian ancestry individuals, 2,542 Malay ancestry individuals, 1,883 Chinese ancestry individuals		LCN12 - PRR31	0.49	0.09	6e-12	corneal topography	Lu Y, Nat Genet, 2013	14586
296	9	9:139845691	139845691	C	T	0.820886	-0.00992	0.00248	5.5e-05	0.823543	-0.0078	0.003441	0.025	0.818208	-0.01148	0.003592	0.00087	0.823543	-0.0078	0.003441	0.454	9	140000000	140000000	rs11145951	Lu Y	41280	Nat Genet	www.ncbi.nlm.nih.gov/pubmed/23291589	Genome-wide association analyses identify multiple loci associated with central corneal thickness and keratoconus.	Corneal structure	13,057 European ancestry individuals, 2,538 Indian ancestry individuals, 2,542 Malay ancestry individuals, 1,883 Chinese ancestry individuals		LCN12 - PRR31	0.49	0.09	6e-12	corneal topography	Lu Y, Nat Genet, 2013	14573
297	9	rs116317707	105434438	G	A	0.942602	-0.0028	0.004091	0.54	0.942436	-0.01771	0.005595	0.0016	0.942769	0.01422	0.00601	0.018	0.942436	-0.01771	0.005595	8.23e-05	9	105000000	105000000	rs2210533	Comuzzie AG	41247	PLoS One	www.ncbi.nlm.nih.gov/pubmed/23251661	Novel genetic loci identified for the pathophysiology of childhood obesity in the Hispanic population.	Obesity-related traits	815 Hispanic children from 263 families		LINC00587 - AL365396.1	0.11	0.03	7e-06	body weight	Comuzzie AG, PLoS One, 2012	7679
298	9	rs371569093	29796379	A	T	0.987408	-0.03734	0.00847	8.6e-06	0.987774	-0.04938	0.011893	2.8e-05	0.987039	-0.02752	0.012126	0.024					9	29783989	29783989	rs10969375	Comuzzie AG	41247	PLoS One	www.ncbi.nlm.nih.gov/pubmed/23251661	Novel genetic loci identified for the pathophysiology of childhood obesity in the Hispanic population.	Obesity-related traits	815 Hispanic children from 263 families		AL354676.1 - ME2P1	0.14	0.02	6e-06	high density lipoprotein cholesterol measurement	Comuzzie AG, PLoS One, 2012	12390
299	9	rs367701471	29803180	T	G	0.9875	-0.03715	0.008528	1.1e-05	0.987869	-0.04937	0.01198	3.2e-05	0.987128	-0.0271	0.012202	0.027					9	29783989	29783989	rs10969375	Comuzzie AG	41247	PLoS One	www.ncbi.nlm.nih.gov/pubmed/23251661	Novel genetic loci identified for the pathophysiology of childhood obesity in the Hispanic population.	Obesity-related traits	815 Hispanic children from 263 families		AL354676.1 - ME2P1	0.14	0.02	6e-06	high density lipoprotein cholesterol measurement	Comuzzie AG, PLoS One, 2012	19191
300	9	9:139248574	139248574	G	A	0.96568	0.01055	0.005159	0.046	0.97018	0.030109	0.007694	8.1e-05	0.961142	-0.0033	0.00703	0.56	0.97018	0.030109	0.007694	0.00117	9	139000000	139000000	rs34971035	Comuzzie AG	41247	PLoS One	www.ncbi.nlm.nih.gov/pubmed/23251661	Novel genetic loci identified for the pathophysiology of childhood obesity in the Hispanic population.	Obesity-related traits	815 Hispanic children from 263 families		CARD9	0.064	0.04	5e-06	CCL2 measurement	Comuzzie AG, PLoS One, 2012	17022
301	9	rs80177312	131459959	A	G	0.915762	-0.00743	0.003418	0.031	0.915638	0.003227	0.004729	0.46	0.915887	-0.01987	0.004963	5e-05					9	131000000	131000000	rs72758841	Comuzzie AG	41247	PLoS One	www.ncbi.nlm.nih.gov/pubmed/23251661	Novel genetic loci identified for the pathophysiology of childhood obesity in the Hispanic population.	Obesity-related traits	815 Hispanic children from 263 families		PKN3	0.036	0.03	6e-06	IGFBP-3 measurement	Comuzzie AG, PLoS One, 2012	15624
302	9	rs80055395	131493204	C	T	0.916937	-0.00826	0.003438	0.017	0.916528	0.002532	0.004762	0.56	0.917349	-0.02085	0.004988	2.4e-05					9	131000000	131000000	rs72758841	Comuzzie AG	41247	PLoS One	www.ncbi.nlm.nih.gov/pubmed/23251661	Novel genetic loci identified for the pathophysiology of childhood obesity in the Hispanic population.	Obesity-related traits	815 Hispanic children from 263 families		PKN3	0.036	0.03	6e-06	IGFBP-3 measurement	Comuzzie AG, PLoS One, 2012	17621
303	9	rs114839854	131492446	C	T	0.916462	-0.00839	0.003428	0.015	0.916244	0.002277	0.004753	0.59	0.916682	-0.02084	0.004967	2.2e-05	0.916244	0.002277	0.004753	0.000662	9	131000000	131000000	rs72758841	Comuzzie AG	41247	PLoS One	www.ncbi.nlm.nih.gov/pubmed/23251661	Novel genetic loci identified for the pathophysiology of childhood obesity in the Hispanic population.	Obesity-related traits	815 Hispanic children from 263 families		PKN3	0.036	0.03	6e-06	IGFBP-3 measurement	Comuzzie AG, PLoS One, 2012	16863
304	9	rs115095846	131462846	C	T	0.915806	-0.00742	0.003418	0.031	0.915619	0.003231	0.004728	0.46	0.915995	-0.01989	0.004964	4.9e-05	0.915619	0.003231	0.004728	0.000636	9	131000000	131000000	rs72758841	Comuzzie AG	41247	PLoS One	www.ncbi.nlm.nih.gov/pubmed/23251661	Novel genetic loci identified for the pathophysiology of childhood obesity in the Hispanic population.	Obesity-related traits	815 Hispanic children from 263 families		PKN3	0.036	0.03	6e-06	IGFBP-3 measurement	Comuzzie AG, PLoS One, 2012	12737
305	9	9:136191641	136191641	A	G	0.393527	0.004931	0.001912	0.011	0.395912	0.01056	0.00263	7e-05	0.391122	-5.8e-05	0.002792	0.96	0.395912	0.01056	0.00263	0.00505	9	136000000	136000000	rs4962130	Suhre K	42793	Nat Commun	www.ncbi.nlm.nih.gov/pubmed/28240269	Connecting genetic risk to disease end points through the human blood plasma proteome.	Blood protein levels	997 European ancestry individuals	338 Arab, South Asian and Filipino ancestry individuals	LCN1P2 - SURF6	0.01405622	1.308	1e-12	a disintegrin and metalloproteinase with thrombospondin motifs 13	Suhre K, Nat Commun, 2017	3966
306	9	rs77333912	17366694	T	C	0.987009	-0.02884	0.008241	0.00049	0.986916	-0.01338	0.011287	0.22	0.987103	-0.04758	0.012088	9.8e-05					9	17348208	17348208	rs75420629	McKay JD	42898	Nat Genet	www.ncbi.nlm.nih.gov/pubmed/28604730	Large-scale association analysis identifies new lung cancer susceptibility loci and heterogeneity in genetic susceptibility across histological subtypes.	Lung adenocarcinoma	11,273 European ancestry cases, 55,483 European ancestry controls		CNTLN	0.032732199	1.25228	3e-06	lung adenocarcinoma	McKay JD, Nat Genet, 2017	18486
307	9	rs141404282	17368240	C	G	0.987009	-0.02884	0.008241	0.00049	0.986916	-0.01338	0.011287	0.22	0.987103	-0.04758	0.012088	9.8e-05	0.986916	-0.01338	0.011287	0.0362	9	17348208	17348208	rs75420629	McKay JD	42898	Nat Genet	www.ncbi.nlm.nih.gov/pubmed/28604730	Large-scale association analysis identifies new lung cancer susceptibility loci and heterogeneity in genetic susceptibility across histological subtypes.	Lung adenocarcinoma	11,273 European ancestry cases, 55,483 European ancestry controls		CNTLN	0.032732199	1.25228	3e-06	lung adenocarcinoma	McKay JD, Nat Genet, 2017	20032
308	9	rs147222532	17372305	T	G	0.987503	-0.02805	0.008386	0.00086	0.987774	-0.00989	0.011628	0.38	0.98723	-0.04914	0.012149	6.2e-05	0.987774	-0.00989	0.011628	0.0181	9	17348208	17348208	rs75420629	McKay JD	42898	Nat Genet	www.ncbi.nlm.nih.gov/pubmed/28604730	Large-scale association analysis identifies new lung cancer susceptibility loci and heterogeneity in genetic susceptibility across histological subtypes.	Lung adenocarcinoma	11,273 European ancestry cases, 55,483 European ancestry controls		CNTLN	0.032732199	1.25228	3e-06	lung adenocarcinoma	McKay JD, Nat Genet, 2017	24097
309	9	rs13290470	16619529	A	G	0.954649	-0.00824	0.004459	0.058	0.954454	0.010656	0.006139	0.099	0.954846	-0.02646	0.006507	9.2e-05	0.954454	0.010656	0.006139	2.64e-05	9	16638460	16638460	rs2050617	Shaffer JR	43069	Am J Hum Genet	www.ncbi.nlm.nih.gov/pubmed/29198719	Multiethnic GWAS Reveals Polygenic Architecture of Earlobe Attachment.	Lobe attachment (rater-scored or self-reported)	66,741 European ancestry individuals, 5,062 Hispanic individuals, 2,857 Han Chinese ancestry individuals		BNC2	NR		3e-07	lobe attachment	Shaffer JR, Am J Hum Genet, 2017	18931
310	9	9:139248574	139248574	G	A	0.96568	0.01055	0.005159	0.046	0.97018	0.030109	0.007694	8.1e-05	0.961142	-0.0033	0.00703	0.56	0.97018	0.030109	0.007694	0.00117	9	139000000	139000000	rs1128905	Cortes A	41456	Nat Genet	www.ncbi.nlm.nih.gov/pubmed/23749187	Identification of multiple risk variants for ankylosing spondylitis through high-density genotyping of immune-related loci.	Ankylosing spondylitis	9,069 European ancestry cases, 1,550 East Asian ancestry cases, 13,578 European ancestry controls, 1,567 East Asian ancestry controls		GPSM1	0.503	1.1	7e-09	ankylosing spondylitis	Cortes A, Nat Genet, 2013	5265
311	9	rs74507527	117701208	G	C	0.980963	-0.0298	0.007555	8.3e-05	0.980463	-0.01755	0.010311	0.091	0.981468	-0.04346	0.011124	8.9e-05					9	118000000	118000000	rs726657	Ellinghaus D	42443	Nat Genet	www.ncbi.nlm.nih.gov/pubmed/26974007	Analysis of five chronic inflammatory diseases identifies 27 new associations and highlights disease-specific patterns at shared loci.	Chronic inflammatory diseases (ankylosing spondylitis, Crohn's disease, psoriasis, primary sclerosing cholangitis, ulcerative colitis) (pleiotropy)	8,726 European ancestry ankylosing spondylitis cases, 19,085 European ancestry Crohn’s disease cases, 6,530 European ancestry psoriasis cases, 3,408 European ancestry primary sclerosing cholangitis cases, 14,513 European ancestry ulcerative colitis cases, 34,213 European ancestry controls		44531	NR		1e-14	ankylosing spondylitis, psoriasis, ulcerative colitis, Crohn's disease, sclerosing cholangitis	Ellinghaus D, Nat Genet, 2016	4872
312	9	9:139248574	139248574	G	A	0.96568	0.01055	0.005159	0.046	0.97018	0.030109	0.007694	8.1e-05	0.961142	-0.0033	0.00703	0.56	0.97018	0.030109	0.007694	0.00117	9	139000000	139000000	rs10870077	Ellinghaus D	42443	Nat Genet	www.ncbi.nlm.nih.gov/pubmed/26974007	Analysis of five chronic inflammatory diseases identifies 27 new associations and highlights disease-specific patterns at shared loci.	Chronic inflammatory diseases (ankylosing spondylitis, Crohn's disease, psoriasis, primary sclerosing cholangitis, ulcerative colitis) (pleiotropy)	8,726 European ancestry ankylosing spondylitis cases, 19,085 European ancestry Crohn’s disease cases, 6,530 European ancestry psoriasis cases, 3,408 European ancestry primary sclerosing cholangitis cases, 14,513 European ancestry ulcerative colitis cases, 34,213 European ancestry controls		CARD9	NR		6e-45	ankylosing spondylitis, psoriasis, ulcerative colitis, Crohn's disease, sclerosing cholangitis	Ellinghaus D, Nat Genet, 2016	15317
313	9	9:139248574	139248574	G	A	0.96568	0.01055	0.005159	0.046	0.97018	0.030109	0.007694	8.1e-05	0.961142	-0.0033	0.00703	0.56	0.97018	0.030109	0.007694	0.00117	9	139000000	139000000	rs141992399	Ellinghaus D	42443	Nat Genet	www.ncbi.nlm.nih.gov/pubmed/26974007	Analysis of five chronic inflammatory diseases identifies 27 new associations and highlights disease-specific patterns at shared loci.	Chronic inflammatory diseases (ankylosing spondylitis, Crohn's disease, psoriasis, primary sclerosing cholangitis, ulcerative colitis) (pleiotropy)	8,726 European ancestry ankylosing spondylitis cases, 19,085 European ancestry Crohn’s disease cases, 6,530 European ancestry psoriasis cases, 3,408 European ancestry primary sclerosing cholangitis cases, 14,513 European ancestry ulcerative colitis cases, 34,213 European ancestry controls		CARD9	NR		1e-31	ankylosing spondylitis, psoriasis, ulcerative colitis, Crohn's disease, sclerosing cholangitis	Ellinghaus D, Nat Genet, 2016	11018
314	9	rs112145696	18919828	A	G	0.983354	-0.01693	0.007615	0.025	0.983472	-0.04523	0.010503	1.5e-05	0.983236	0.010414	0.01109	0.41	0.983472	-0.04523	0.010503	0.000225	9	18907769	18907769	rs945441	Jones AV	42826	Hum Mol Genet	www.ncbi.nlm.nih.gov/pubmed/28199695	GWAS of self-reported mosquito bite size, itch intensity and attractiveness to mosquitoes implicates immune-related predisposition loci.	Perceived unattractiveness to mosquitoes	16,576 European ancestry individuals		ADAMTSL1, SAXO1	NR	0.1812	7e-06	perceived unattractiveness to mosquitos measurement	Jones AV, Hum Mol Genet, 2017	12059
315	9	rs112375613	18920389	G	A	0.985207	-0.01695	0.007889	0.032	0.984841	-0.04254	0.01077	7.5e-05	0.985576	0.008853	0.011612	0.49	0.984841	-0.04254	0.01077	0.00101	9	18907769	18907769	rs945441	Jones AV	42826	Hum Mol Genet	www.ncbi.nlm.nih.gov/pubmed/28199695	GWAS of self-reported mosquito bite size, itch intensity and attractiveness to mosquitoes implicates immune-related predisposition loci.	Perceived unattractiveness to mosquitoes	16,576 European ancestry individuals		ADAMTSL1, SAXO1	NR	0.1812	7e-06	perceived unattractiveness to mosquitos measurement	Jones AV, Hum Mol Genet, 2017	12620
316	9	9:139248574	139248574	G	A	0.96568	0.01055	0.005159	0.046	0.97018	0.030109	0.007694	8.1e-05	0.961142	-0.0033	0.00703	0.56	0.97018	0.030109	0.007694	0.00117	9	139000000	139000000	rs11787792	Zhao W	42982	Nat Genet	www.ncbi.nlm.nih.gov/pubmed/28869590	Identification of new susceptibility loci for type 2 diabetes and shared etiological pathways with coronary heart disease.	Type 2 diabetes	6,353 South Asian ancestry cases, 7,179 South Asian ancestry controls, 3,871 European ancestry cases, 16,427 European ancestry controls, 34,840 cases, 114,981 controls	7,888 South Asian ancestry cases, 20,679 South Asian ancestry controls, 387 European ancestry cases, 2,092 European ancestry controls, 19,998 East Asian ancestry cases, 30,983 East Asian ancestry controls	GPSM1	0.673	0.108	2e-12	type II diabetes mellitus	Zhao W, Nat Genet, 2017	3574
317	9	9:139248574	139248574	G	A	0.96568	0.01055	0.005159	0.046	0.97018	0.030109	0.007694	8.1e-05	0.961142	-0.0033	0.00703	0.56	0.97018	0.030109	0.007694	0.00117	9	139000000	139000000	rs1128905	Cortes A	41456	Nat Genet	www.ncbi.nlm.nih.gov/pubmed/23749187	Identification of multiple risk variants for ankylosing spondylitis through high-density genotyping of immune-related loci.	Ankylosing spondylitis	9,069 European ancestry cases, 1,550 East Asian ancestry cases, 13,578 European ancestry controls, 1,567 East Asian ancestry controls		GPSM1	0.503	1.12	2e-09	ankylosing spondylitis	Cortes A, Nat Genet, 2013	5265
318	9	rs111630654	99267080	C	T	0.950152	-0.01595	0.004278	0.00019	0.951205	-0.00691	0.00594	0.24	0.949091	-0.02441	0.006191	6.4e-05	0.951205	-0.00691	0.00594	0.0389	9	99253082	99253082	rs6477493	Hill WD	43111	Mol Psychiatry	www.ncbi.nlm.nih.gov/pubmed/29326435	A combined analysis of genetically correlated traits identifies 187 loci and a role for neurogenesis and myelination in intelligence.	Intelligence (MTAG)	120,934 British ancestry individuals, 127,548 individuals		HABP4, CDC14B	NR	0.022817	2e-09	intelligence	Hill WD, Mol Psychiatry, 2018	13998
319	9	rs3731257	21966221	G	A	0.924177	-0.01417	0.003548	6.1e-05	0.924874	-0.01175	0.004921	0.017	0.923474	-0.01809	0.005139	0.00041					9	21953099	21953099	rs145542470	van der Harst P	43075	Circ Res	www.ncbi.nlm.nih.gov/pubmed/29212778	Identification of 64 Novel Genetic Loci Provides an Expanded View on the Genetic Architecture of Coronary Artery Disease.	Coronary artery disease	34,541 cases, 261,984 controls	88,192 cases, 162,544 controls	AL359922.1	0.018	0.158	6e-10	coronary artery disease	van der Harst P, Circ Res, 2017	13122
320	9	rs67226702	21964463	T	A	0.926644	-0.01434	0.003615	7.1e-05	0.927145	-0.01182	0.005024	0.019	0.926138	-0.01809	0.005225	0.00049					9	21953099	21953099	rs145542470	van der Harst P	43075	Circ Res	www.ncbi.nlm.nih.gov/pubmed/29212778	Identification of 64 Novel Genetic Loci Provides an Expanded View on the Genetic Architecture of Coronary Artery Disease.	Coronary artery disease	34,541 cases, 261,984 controls	88,192 cases, 162,544 controls	AL359922.1	0.018	0.158	6e-10	coronary artery disease	van der Harst P, Circ Res, 2017	11364
321	9	rs2157716	21950446	C	T	0.923774	-0.0148	0.003615	4.1e-05	0.92459	-0.01245	0.005029	0.014	0.922952	-0.01878	0.005221	0.00031	0.92459	-0.01245	0.005029	0.377	9	21953099	21953099	rs145542470	van der Harst P	43075	Circ Res	www.ncbi.nlm.nih.gov/pubmed/29212778	Identification of 64 Novel Genetic Loci Provides an Expanded View on the Genetic Architecture of Coronary Artery Disease.	Coronary artery disease	34,541 cases, 261,984 controls	88,192 cases, 162,544 controls	AL359922.1	0.018	0.158	6e-10	coronary artery disease	van der Harst P, Circ Res, 2017	2653
322	9	rs112403020	117744653	T	C	0.966585	-0.02082	0.005493	0.00016	0.968673	-0.01026	0.007885	0.2	0.964481	-0.03271	0.007713	2.5e-05	0.968673	-0.01026	0.007885	0.0393	9	118000000	118000000	rs4979489	Hofer P	43017	Oncotarget	www.ncbi.nlm.nih.gov/pubmed/29228715	Bayesian and frequentist analysis of an Austrian genome-wide association study of colorectal cancer and advanced adenomas.	Colorectal cancer	978 Austrian ancestry cases, 4,294 European ancestry controls		44531		1.33103	9e-06	colorectal cancer	Hofer P, Oncotarget, 2017	24027
323	9	rs2157716	21950446	C	T	0.923774	-0.0148	0.003615	4.1e-05	0.92459	-0.01245	0.005029	0.014	0.922952	-0.01878	0.005221	0.00031	0.92459	-0.01245	0.005029	0.377	9	21948943	21948943	rs142754775	Divers J	43077	BMC Genet	www.ncbi.nlm.nih.gov/pubmed/29221444	Genome-wide association study of coronary artery calcified atherosclerotic plaque in African Americans with type 2 diabetes.	Coronary artery calcified atherosclerotic plaque (130 HU threshold) in type 2 diabetes	345 African American cases, 346 African American controls	137 African American cases, 68 African American controls	AL359922.1	NR	0.235	4e-06	coronary artery calcification, type II diabetes mellitus	Divers J, BMC Genet, 2017	1503
324	9	rs67226702	21964463	T	A	0.926644	-0.01434	0.003615	7.1e-05	0.927145	-0.01182	0.005024	0.019	0.926138	-0.01809	0.005225	0.00049					9	21948943	21948943	rs142754775	Divers J	43077	BMC Genet	www.ncbi.nlm.nih.gov/pubmed/29221444	Genome-wide association study of coronary artery calcified atherosclerotic plaque in African Americans with type 2 diabetes.	Coronary artery calcified atherosclerotic plaque (130 HU threshold) in type 2 diabetes	345 African American cases, 346 African American controls	137 African American cases, 68 African American controls	AL359922.1	NR	0.235	4e-06	coronary artery calcification, type II diabetes mellitus	Divers J, BMC Genet, 2017	15520
325	9	rs3731257	21966221	G	A	0.924177	-0.01417	0.003548	6.1e-05	0.924874	-0.01175	0.004921	0.017	0.923474	-0.01809	0.005139	0.00041					9	21948943	21948943	rs142754775	Divers J	43077	BMC Genet	www.ncbi.nlm.nih.gov/pubmed/29221444	Genome-wide association study of coronary artery calcified atherosclerotic plaque in African Americans with type 2 diabetes.	Coronary artery calcified atherosclerotic plaque (130 HU threshold) in type 2 diabetes	345 African American cases, 346 African American controls	137 African American cases, 68 African American controls	AL359922.1	NR	0.235	4e-06	coronary artery calcification, type II diabetes mellitus	Divers J, BMC Genet, 2017	17278
326	9	rs10758568	4196461	A	T	0.139647	0.006882	0.002697	0.011	0.141799	-0.00076	0.003703	0.83	0.137478	0.015203	0.003947	9e-05	0.141799	-0.00076	0.003703	0.00282	9	4216751	4216751	rs1570204	MacGregor S	43308	Nat Genet	www.ncbi.nlm.nih.gov/pubmed/30054594	Genome-wide association study of intraocular pressure uncovers new pathways to glaucoma.	Intraocular pressure	133,492 European ancestry individuals		GLIS3	NR	0.0741	3e-08	intraocular pressure measurement	MacGregor S, Nat Genet, 2018	20290
327	9	rs7872088	4202070	G	A	0.858567	-0.00549	0.002685	0.042	0.857242	0.00345	0.003697	0.34	0.859902	-0.01513	0.003916	9.2e-05					9	4216751	4216751	rs1570204	MacGregor S	43308	Nat Genet	www.ncbi.nlm.nih.gov/pubmed/30054594	Genome-wide association study of intraocular pressure uncovers new pathways to glaucoma.	Intraocular pressure	133,492 European ancestry individuals		GLIS3	NR	0.0741	3e-08	intraocular pressure measurement	MacGregor S, Nat Genet, 2018	14681
328	9	rs12685690	4202650	C	T	0.85838	-0.00557	0.002684	0.039	0.856996	0.003198	0.003695	0.37	0.859775	-0.01505	0.003915	9.9e-05	0.856996	0.003198	0.003695	0.000596	9	4216751	4216751	rs1570204	MacGregor S	43308	Nat Genet	www.ncbi.nlm.nih.gov/pubmed/30054594	Genome-wide association study of intraocular pressure uncovers new pathways to glaucoma.	Intraocular pressure	133,492 European ancestry individuals		GLIS3	NR	0.0741	3e-08	intraocular pressure measurement	MacGregor S, Nat Genet, 2018	14101
329	9	rs7873150	4202173	C	T	0.859086	-0.00577	0.002691	0.033	0.857753	0.003273	0.003706	0.37	0.86043	-0.01547	0.003925	6.6e-05					9	4216751	4216751	rs1570204	MacGregor S	43308	Nat Genet	www.ncbi.nlm.nih.gov/pubmed/30054594	Genome-wide association study of intraocular pressure uncovers new pathways to glaucoma.	Intraocular pressure	133,492 European ancestry individuals		GLIS3	NR	0.0741	3e-08	intraocular pressure measurement	MacGregor S, Nat Genet, 2018	14578
330	9	9:139114308	139114308	T	C	0.736607	-0.00543	0.002137	0.012	0.733333	0.002736	0.002924	0.35	0.739907	-0.01285	0.003139	5e-05	0.733333	0.002736	0.002924	0.000233	9	139000000	139000000	rs2274115	Nielsen JB	43311	Nat Genet	www.ncbi.nlm.nih.gov/pubmed/30061737	Biobank-driven genomic discovery yields new insight into atrial fibrillation biology.	Atrial fibrillation	60,620 European ancestry cases, 970,216 European ancestry controls		LHX3	0.7	1.05	2e-10	atrial fibrillation	Nielsen JB, Nat Genet, 2018	19535
331	9	rs13283724	139847089	G	C	0.818251	-0.00964	0.002467	8.1e-05	0.821518	-0.00753	0.003432	0.031	0.814958	-0.01134	0.003562	0.00092	0.821518	-0.00753	0.003432	0.436	9	140000000	140000000	rs908830	Sun BB	43257	Nature	www.ncbi.nlm.nih.gov/pubmed/29875488	Genomic atlas of the human plasma proteome.	Blood protein levels	3,301 European ancestry individuals		C8G	0.957	0.46	2e-13	blood protein measurement	Sun BB, Nature, 2018	6230
332	9	rs12551078	139846002	T	C	0.821694	-0.00999	0.002486	5.1e-05	0.824407	-0.00816	0.003452	0.02	0.818958	-0.01127	0.003598	0.0011	0.824407	-0.00816	0.003452	0.527	9	140000000	140000000	rs908830	Sun BB	43257	Nature	www.ncbi.nlm.nih.gov/pubmed/29875488	Genomic atlas of the human plasma proteome.	Blood protein levels	3,301 European ancestry individuals		C8G	0.957	0.46	2e-13	blood protein measurement	Sun BB, Nature, 2018	5143
333	9	9:139845691	139845691	C	T	0.820886	-0.00992	0.00248	5.5e-05	0.823543	-0.0078	0.003441	0.025	0.818208	-0.01148	0.003592	0.00087	0.823543	-0.0078	0.003441	0.454	9	140000000	140000000	rs908830	Sun BB	43257	Nature	www.ncbi.nlm.nih.gov/pubmed/29875488	Genomic atlas of the human plasma proteome.	Blood protein levels	3,301 European ancestry individuals		C8G	0.957	0.46	2e-13	blood protein measurement	Sun BB, Nature, 2018	4832
334	9	rs13294373	139854256	T	A	0.789033	-0.00943	0.002343	5.1e-05	0.793471	-0.00995	0.003266	0.0025	0.784559	-0.00916	0.003378	0.0054	0.793471	-0.00995	0.003266	0.865	9	140000000	140000000	rs908830	Sun BB	43257	Nature	www.ncbi.nlm.nih.gov/pubmed/29875488	Genomic atlas of the human plasma proteome.	Blood protein levels	3,301 European ancestry individuals		C8G	0.957	0.46	2e-13	blood protein measurement	Sun BB, Nature, 2018	13397
335	9	rs12551097	139846131	T	G	0.829184	-0.00979	0.002526	9.5e-05	0.831731	-0.00679	0.003508	0.056	0.826615	-0.0123	0.003654	0.00042	0.831731	-0.00679	0.003508	0.27	9	140000000	140000000	rs908830	Sun BB	43257	Nature	www.ncbi.nlm.nih.gov/pubmed/29875488	Genomic atlas of the human plasma proteome.	Blood protein levels	3,301 European ancestry individuals		C8G	0.957	0.46	2e-13	blood protein measurement	Sun BB, Nature, 2018	5272
336	9	rs13301994	139846292	A	G	0.82125	-0.01006	0.00248	4.3e-05	0.823934	-0.00806	0.003443	0.021	0.818545	-0.01154	0.003591	0.00082	0.823934	-0.00806	0.003443	0.48	9	140000000	140000000	rs908830	Sun BB	43257	Nature	www.ncbi.nlm.nih.gov/pubmed/29875488	Genomic atlas of the human plasma proteome.	Blood protein levels	3,301 European ancestry individuals		C8G	0.957	0.46	2e-13	blood protein measurement	Sun BB, Nature, 2018	5433
337	9	rs13301993	139845678	T	A	0.766883	-0.00972	0.00224	1.2e-05	0.771045	-0.00841	0.003097	0.0072	0.762688	-0.01125	0.003255	0.00035	0.771045	-0.00841	0.003097	0.521	9	140000000	140000000	rs908830	Sun BB	43257	Nature	www.ncbi.nlm.nih.gov/pubmed/29875488	Genomic atlas of the human plasma proteome.	Blood protein levels	3,301 European ancestry individuals		C8G	0.957	0.46	2e-13	blood protein measurement	Sun BB, Nature, 2018	4819
338	9	rs147940477	104243380	G	A	0.985825	-0.01206	0.008283	0.15	0.986084	0.02208	0.011426	0.056	0.985563	-0.04384	0.012063	0.00045	0.986084	0.02208	0.011426	5.87e-05	9	104000000	104000000	rs2183745	Kanai M	43136	Nat Genet	www.ncbi.nlm.nih.gov/pubmed/29403010	Genetic analysis of quantitative traits in the Japanese population links cell types to complex human diseases.	Serum alkaline phosphatase levels	105,030 Japanese ancestry individuals		AL353621.2 - TMEM246-AS1	NR	0.05359	4e-26	alkaline phosphatase measurement	Kanai M, Nat Genet, 2018	24205
339	9	rs115095846	131462846	C	T	0.915806	-0.00742	0.003418	0.031	0.915619	0.003231	0.004728	0.46	0.915995	-0.01989	0.004964	4.9e-05	0.915619	0.003231	0.004728	0.000636	9	131000000	131000000	rs13289095	Kanai M	43136	Nat Genet	www.ncbi.nlm.nih.gov/pubmed/29403010	Genetic analysis of quantitative traits in the Japanese population links cell types to complex human diseases.	Gamma glutamyl transferase levels	118,309 Japanese ancestry individuals		PKN3	NR	0.04481	8e-10	serum gamma-glutamyl transferase measurement	Kanai M, Nat Genet, 2018	3643
340	9	rs80177312	131459959	A	G	0.915762	-0.00743	0.003418	0.031	0.915638	0.003227	0.004729	0.46	0.915887	-0.01987	0.004963	5e-05					9	131000000	131000000	rs13289095	Kanai M	43136	Nat Genet	www.ncbi.nlm.nih.gov/pubmed/29403010	Genetic analysis of quantitative traits in the Japanese population links cell types to complex human diseases.	Gamma glutamyl transferase levels	118,309 Japanese ancestry individuals		PKN3	NR	0.04481	8e-10	serum gamma-glutamyl transferase measurement	Kanai M, Nat Genet, 2018	6530
341	9	rs149550372	10050067	C	T	0.986981	-0.00339	0.008255	0.69	0.988159	-0.03886	0.011763	0.0012	0.985792	0.024969	0.011662	0.031	0.988159	-0.03886	0.011763	9.52e-05	9	10060803	10060803	rs10119582	Horikoshi M	43237	Nat Commun	www.ncbi.nlm.nih.gov/pubmed/29773799	Elucidating the genetic architecture of reproductive ageing in the Japanese population.	Early age at menarche	15,709 Japanese ancestry early age at menarche individuals, 14,557 Japanese ancestry median age at menarche individuals		PTPRD	NR	1.17	9e-13	age at menarche	Horikoshi M, Nat Commun, 2018	10736
342	9	rs149550372	10050067	C	T	0.986981	-0.00339	0.008255	0.69	0.988159	-0.03886	0.011763	0.0012	0.985792	0.024969	0.011662	0.031	0.988159	-0.03886	0.011763	9.52e-05	9	10043773	10043773	rs291269	Horikoshi M	43237	Nat Commun	www.ncbi.nlm.nih.gov/pubmed/29773799	Elucidating the genetic architecture of reproductive ageing in the Japanese population.	Menarche (age at onset)	67,029 Japanese ancestry women	73,397 European ancestry women	PTPRD	0.37		2e-07	age at menarche	Horikoshi M, Nat Commun, 2018	6294
343	9	rs10115549	12263033	G	A	0.704193	0.006289	0.002051	0.0023	0.696587	0.013404	0.002791	1.4e-06	0.711861	-0.00086	0.003031	0.77	0.696587	0.013404	0.002791	0.000454	9	12276139	12276139	rs56266604	Alaraudanjoki VK	43264	Caries Res	www.ncbi.nlm.nih.gov/pubmed/29898447	Genome-Wide Association Study of Erosive Tooth Wear in a Finnish Cohort.	Erosive tooth wear (severe vs non-severe)	86 Finnish ancestry male severe erosion cases, 50 Finnish ancestry female severe erosion cases, 817 Finnish ancestry male non-severe erosion controls, 991 Finnish ancestry female non-severe erosion controls		AL589678.1 - JKAMPP1	NR		4e-06	erosive tooth wear measurement	Alaraudanjoki VK, Caries Res, 2018	13106
344	9	rs10960553	12261951	T	C	0.69885	0.006309	0.002043	0.0021	0.691048	0.013564	0.002786	1e-06	0.706716	-0.00099	0.003012	0.74	0.691048	0.013564	0.002786	0.00033	9	12276139	12276139	rs56266604	Alaraudanjoki VK	43264	Caries Res	www.ncbi.nlm.nih.gov/pubmed/29898447	Genome-Wide Association Study of Erosive Tooth Wear in a Finnish Cohort.	Erosive tooth wear (severe vs non-severe)	86 Finnish ancestry male severe erosion cases, 50 Finnish ancestry female severe erosion cases, 817 Finnish ancestry male non-severe erosion controls, 991 Finnish ancestry female non-severe erosion controls		AL589678.1 - JKAMPP1	NR		4e-06	erosive tooth wear measurement	Alaraudanjoki VK, Caries Res, 2018	14188
345	9	9:12258342	12258342	A	G	0.831451	0.006002	0.002497	0.018	0.826369	0.014852	0.003395	1.3e-05	0.836575	-0.00309	0.003692	0.39	0.826369	0.014852	0.003395	0.000292	9	12276139	12276139	rs56266604	Alaraudanjoki VK	43264	Caries Res	www.ncbi.nlm.nih.gov/pubmed/29898447	Genome-Wide Association Study of Erosive Tooth Wear in a Finnish Cohort.	Erosive tooth wear (severe vs non-severe)	86 Finnish ancestry male severe erosion cases, 50 Finnish ancestry female severe erosion cases, 817 Finnish ancestry male non-severe erosion controls, 991 Finnish ancestry female non-severe erosion controls		AL589678.1 - JKAMPP1	NR		4e-06	erosive tooth wear measurement	Alaraudanjoki VK, Caries Res, 2018	17797
346	9	rs7858843	12272623	G	A	0.788561	0.004534	0.002307	0.052	0.78187	0.012734	0.003148	5.5e-05	0.795307	-0.00336	0.003398	0.3					9	12276139	12276139	rs56266604	Alaraudanjoki VK	43264	Caries Res	www.ncbi.nlm.nih.gov/pubmed/29898447	Genome-Wide Association Study of Erosive Tooth Wear in a Finnish Cohort.	Erosive tooth wear (severe vs non-severe)	86 Finnish ancestry male severe erosion cases, 50 Finnish ancestry female severe erosion cases, 817 Finnish ancestry male non-severe erosion controls, 991 Finnish ancestry female non-severe erosion controls		AL589678.1 - JKAMPP1	NR		4e-06	erosive tooth wear measurement	Alaraudanjoki VK, Caries Res, 2018	3516
347	9	rs77128395	12276281	A	G	0.814859	-0.00677	0.002414	0.0053	0.817689	-0.01398	0.003346	2.4e-05	0.812007	0.000761	0.0035	0.76					9	12276139	12276139	rs56266604	Alaraudanjoki VK	43264	Caries Res	www.ncbi.nlm.nih.gov/pubmed/29898447	Genome-Wide Association Study of Erosive Tooth Wear in a Finnish Cohort.	Erosive tooth wear (severe vs non-severe)	86 Finnish ancestry male severe erosion cases, 50 Finnish ancestry female severe erosion cases, 817 Finnish ancestry male non-severe erosion controls, 991 Finnish ancestry female non-severe erosion controls		AL589678.1 - JKAMPP1	NR		4e-06	erosive tooth wear measurement	Alaraudanjoki VK, Caries Res, 2018	142
348	9	rs756156	12253933	T	C	0.818913	0.005362	0.002423	0.031	0.817184	0.013112	0.00331	7.7e-05	0.820656	-0.00239	0.003563	0.4					9	12276139	12276139	rs56266604	Alaraudanjoki VK	43264	Caries Res	www.ncbi.nlm.nih.gov/pubmed/29898447	Genome-Wide Association Study of Erosive Tooth Wear in a Finnish Cohort.	Erosive tooth wear (severe vs non-severe)	86 Finnish ancestry male severe erosion cases, 50 Finnish ancestry female severe erosion cases, 817 Finnish ancestry male non-severe erosion controls, 991 Finnish ancestry female non-severe erosion controls		AL589678.1 - JKAMPP1	NR		4e-06	erosive tooth wear measurement	Alaraudanjoki VK, Caries Res, 2018	22206
349	9	rs10756352	12262674	G	A	0.595604	0.004782	0.0019	0.012	0.589768	0.010313	0.002608	8e-05	0.601488	-0.0007	0.002783	0.83	0.589768	0.010313	0.002608	0.00345	9	12276139	12276139	rs56266604	Alaraudanjoki VK	43264	Caries Res	www.ncbi.nlm.nih.gov/pubmed/29898447	Genome-Wide Association Study of Erosive Tooth Wear in a Finnish Cohort.	Erosive tooth wear (severe vs non-severe)	86 Finnish ancestry male severe erosion cases, 50 Finnish ancestry female severe erosion cases, 817 Finnish ancestry male non-severe erosion controls, 991 Finnish ancestry female non-severe erosion controls		AL589678.1 - JKAMPP1	NR		4e-06	erosive tooth wear measurement	Alaraudanjoki VK, Caries Res, 2018	13465
350	9	rs1984212	12262289	G	T	0.699405	0.006247	0.002043	0.0023	0.691528	0.013533	0.002787	1.1e-06	0.707345	-0.00104	0.003012	0.73	0.691528	0.013533	0.002787	0.000321	9	12276139	12276139	rs56266604	Alaraudanjoki VK	43264	Caries Res	www.ncbi.nlm.nih.gov/pubmed/29898447	Genome-Wide Association Study of Erosive Tooth Wear in a Finnish Cohort.	Erosive tooth wear (severe vs non-severe)	86 Finnish ancestry male severe erosion cases, 50 Finnish ancestry female severe erosion cases, 817 Finnish ancestry male non-severe erosion controls, 991 Finnish ancestry female non-severe erosion controls		AL589678.1 - JKAMPP1	NR		4e-06	erosive tooth wear measurement	Alaraudanjoki VK, Caries Res, 2018	13850
351	9	rs112282166	12260096	A	G	0.852306	0.00584	0.002634	0.029	0.846612	0.015014	0.003578	3e-05	0.858045	-0.00339	0.003899	0.37	0.846612	0.015014	0.003578	0.00043	9	12276139	12276139	rs56266604	Alaraudanjoki VK	43264	Caries Res	www.ncbi.nlm.nih.gov/pubmed/29898447	Genome-Wide Association Study of Erosive Tooth Wear in a Finnish Cohort.	Erosive tooth wear (severe vs non-severe)	86 Finnish ancestry male severe erosion cases, 50 Finnish ancestry female severe erosion cases, 817 Finnish ancestry male non-severe erosion controls, 991 Finnish ancestry female non-severe erosion controls		AL589678.1 - JKAMPP1	NR		4e-06	erosive tooth wear measurement	Alaraudanjoki VK, Caries Res, 2018	16043
352	9	rs7874437	12251731	G	A	0.782674	0.00535	0.002262	0.02	0.779542	0.012925	0.003082	2.8e-05	0.785831	-0.00227	0.003336	0.43					9	12276139	12276139	rs56266604	Alaraudanjoki VK	43264	Caries Res	www.ncbi.nlm.nih.gov/pubmed/29898447	Genome-Wide Association Study of Erosive Tooth Wear in a Finnish Cohort.	Erosive tooth wear (severe vs non-severe)	86 Finnish ancestry male severe erosion cases, 50 Finnish ancestry female severe erosion cases, 817 Finnish ancestry male non-severe erosion controls, 991 Finnish ancestry female non-severe erosion controls		AL589678.1 - JKAMPP1	NR		4e-06	erosive tooth wear measurement	Alaraudanjoki VK, Caries Res, 2018	24408
353	9	rs73412908	12268020	A	G	0.831087	0.006035	0.002517	0.018	0.826956	0.01467	0.003424	1.9e-05	0.835252	-0.00267	0.003718	0.4					9	12276139	12276139	rs56266604	Alaraudanjoki VK	43264	Caries Res	www.ncbi.nlm.nih.gov/pubmed/29898447	Genome-Wide Association Study of Erosive Tooth Wear in a Finnish Cohort.	Erosive tooth wear (severe vs non-severe)	86 Finnish ancestry male severe erosion cases, 50 Finnish ancestry female severe erosion cases, 817 Finnish ancestry male non-severe erosion controls, 991 Finnish ancestry female non-severe erosion controls		AL589678.1 - JKAMPP1	NR		4e-06	erosive tooth wear measurement	Alaraudanjoki VK, Caries Res, 2018	8119
354	9	rs872046	12265747	G	T	0.67354	0.005114	0.002002	0.011	0.664112	0.011611	0.002741	2.1e-05	0.683045	-0.00113	0.002939	0.69					9	12276139	12276139	rs56266604	Alaraudanjoki VK	43264	Caries Res	www.ncbi.nlm.nih.gov/pubmed/29898447	Genome-Wide Association Study of Erosive Tooth Wear in a Finnish Cohort.	Erosive tooth wear (severe vs non-severe)	86 Finnish ancestry male severe erosion cases, 50 Finnish ancestry female severe erosion cases, 817 Finnish ancestry male non-severe erosion controls, 991 Finnish ancestry female non-severe erosion controls		AL589678.1 - JKAMPP1	NR		4e-06	erosive tooth wear measurement	Alaraudanjoki VK, Caries Res, 2018	10392
355	9	rs10217415	12263744	T	C	0.596402	0.004765	0.001901	0.013	0.590613	0.010368	0.002607	7.1e-05	0.602239	-0.00084	0.002785	0.79	0.590613	0.010368	0.002607	0.00293	9	12276139	12276139	rs56266604	Alaraudanjoki VK	43264	Caries Res	www.ncbi.nlm.nih.gov/pubmed/29898447	Genome-Wide Association Study of Erosive Tooth Wear in a Finnish Cohort.	Erosive tooth wear (severe vs non-severe)	86 Finnish ancestry male severe erosion cases, 50 Finnish ancestry female severe erosion cases, 817 Finnish ancestry male non-severe erosion controls, 991 Finnish ancestry female non-severe erosion controls		AL589678.1 - JKAMPP1	NR		4e-06	erosive tooth wear measurement	Alaraudanjoki VK, Caries Res, 2018	12395
356	9	rs73412907	12267939	T	C	0.831511	0.006083	0.002515	0.017	0.82758	0.014802	0.00342	1.6e-05	0.835474	-0.00275	0.003718	0.39					9	12276139	12276139	rs56266604	Alaraudanjoki VK	43264	Caries Res	www.ncbi.nlm.nih.gov/pubmed/29898447	Genome-Wide Association Study of Erosive Tooth Wear in a Finnish Cohort.	Erosive tooth wear (severe vs non-severe)	86 Finnish ancestry male severe erosion cases, 50 Finnish ancestry female severe erosion cases, 817 Finnish ancestry male non-severe erosion controls, 991 Finnish ancestry female non-severe erosion controls		AL589678.1 - JKAMPP1	NR		4e-06	erosive tooth wear measurement	Alaraudanjoki VK, Caries Res, 2018	8200
357	9	rs4740521	12261388	G	A	0.718774	0.006777	0.00208	0.0011	0.710194	0.014542	0.002837	2.7e-07	0.727423	-0.00087	0.003067	0.81					9	12276139	12276139	rs56266604	Alaraudanjoki VK	43264	Caries Res	www.ncbi.nlm.nih.gov/pubmed/29898447	Genome-Wide Association Study of Erosive Tooth Wear in a Finnish Cohort.	Erosive tooth wear (severe vs non-severe)	86 Finnish ancestry male severe erosion cases, 50 Finnish ancestry female severe erosion cases, 817 Finnish ancestry male non-severe erosion controls, 991 Finnish ancestry female non-severe erosion controls		AL589678.1 - JKAMPP1	NR		4e-06	erosive tooth wear measurement	Alaraudanjoki VK, Caries Res, 2018	14751
358	9	rs10756353	12263593	G	A	0.698252	0.00622	0.00204	0.0024	0.69026	0.013384	0.00278	1.3e-06	0.706309	-0.00101	0.003011	0.74	0.69026	0.013384	0.00278	0.000376	9	12276139	12276139	rs56266604	Alaraudanjoki VK	43264	Caries Res	www.ncbi.nlm.nih.gov/pubmed/29898447	Genome-Wide Association Study of Erosive Tooth Wear in a Finnish Cohort.	Erosive tooth wear (severe vs non-severe)	86 Finnish ancestry male severe erosion cases, 50 Finnish ancestry female severe erosion cases, 817 Finnish ancestry male non-severe erosion controls, 991 Finnish ancestry female non-severe erosion controls		AL589678.1 - JKAMPP1	NR		4e-06	erosive tooth wear measurement	Alaraudanjoki VK, Caries Res, 2018	12546
359	9	rs73410797	12258683	C	T	0.789365	0.006162	0.002288	0.0076	0.781573	0.014453	0.0031	3.3e-06	0.797221	-0.00229	0.003397	0.5					9	12276139	12276139	rs56266604	Alaraudanjoki VK	43264	Caries Res	www.ncbi.nlm.nih.gov/pubmed/29898447	Genome-Wide Association Study of Erosive Tooth Wear in a Finnish Cohort.	Erosive tooth wear (severe vs non-severe)	86 Finnish ancestry male severe erosion cases, 50 Finnish ancestry female severe erosion cases, 817 Finnish ancestry male non-severe erosion controls, 991 Finnish ancestry female non-severe erosion controls		AL589678.1 - JKAMPP1	NR		4e-06	erosive tooth wear measurement	Alaraudanjoki VK, Caries Res, 2018	17456
360	9	rs10960551	12260408	C	G	0.72639	0.00711	0.0021	0.00069	0.716212	0.015121	0.002861	1.2e-07	0.736651	-0.00072	0.0031	0.89	0.716212	0.015121	0.002861	0.000143	9	12276139	12276139	rs56266604	Alaraudanjoki VK	43264	Caries Res	www.ncbi.nlm.nih.gov/pubmed/29898447	Genome-Wide Association Study of Erosive Tooth Wear in a Finnish Cohort.	Erosive tooth wear (severe vs non-severe)	86 Finnish ancestry male severe erosion cases, 50 Finnish ancestry female severe erosion cases, 817 Finnish ancestry male non-severe erosion controls, 991 Finnish ancestry female non-severe erosion controls		AL589678.1 - JKAMPP1	NR		4e-06	erosive tooth wear measurement	Alaraudanjoki VK, Caries Res, 2018	15731
361	9	rs12551691	12258429	G	A	0.797124	0.006226	0.002318	0.008	0.789301	0.014577	0.00314	3.8e-06	0.805011	-0.00237	0.003441	0.49	0.789301	0.014577	0.00314	0.00023	9	12276139	12276139	rs56266604	Alaraudanjoki VK	43264	Caries Res	www.ncbi.nlm.nih.gov/pubmed/29898447	Genome-Wide Association Study of Erosive Tooth Wear in a Finnish Cohort.	Erosive tooth wear (severe vs non-severe)	86 Finnish ancestry male severe erosion cases, 50 Finnish ancestry female severe erosion cases, 817 Finnish ancestry male non-severe erosion controls, 991 Finnish ancestry female non-severe erosion controls		AL589678.1 - JKAMPP1	NR		4e-06	erosive tooth wear measurement	Alaraudanjoki VK, Caries Res, 2018	17710
362	9	rs1416577	12264458	G	C	0.696453	0.006232	0.002038	0.0023	0.688746	0.01355	0.002777	9.5e-07	0.704223	-0.00116	0.003007	0.71	0.688746	0.01355	0.002777	0.000273	9	12276139	12276139	rs56266604	Alaraudanjoki VK	43264	Caries Res	www.ncbi.nlm.nih.gov/pubmed/29898447	Genome-Wide Association Study of Erosive Tooth Wear in a Finnish Cohort.	Erosive tooth wear (severe vs non-severe)	86 Finnish ancestry male severe erosion cases, 50 Finnish ancestry female severe erosion cases, 817 Finnish ancestry male non-severe erosion controls, 991 Finnish ancestry female non-severe erosion controls		AL589678.1 - JKAMPP1	NR		4e-06	erosive tooth wear measurement	Alaraudanjoki VK, Caries Res, 2018	11681
363	9	rs1984213	12262340	C	G	0.700044	0.006214	0.002047	0.0025	0.691932	0.013587	0.002794	1.1e-06	0.708223	-0.00118	0.003016	0.7	0.691932	0.013587	0.002794	0.000274	9	12276139	12276139	rs56266604	Alaraudanjoki VK	43264	Caries Res	www.ncbi.nlm.nih.gov/pubmed/29898447	Genome-Wide Association Study of Erosive Tooth Wear in a Finnish Cohort.	Erosive tooth wear (severe vs non-severe)	86 Finnish ancestry male severe erosion cases, 50 Finnish ancestry female severe erosion cases, 817 Finnish ancestry male non-severe erosion controls, 991 Finnish ancestry female non-severe erosion controls		AL589678.1 - JKAMPP1	NR		4e-06	erosive tooth wear measurement	Alaraudanjoki VK, Caries Res, 2018	13799
364	9	rs111630654	99267080	C	T	0.950152	-0.01595	0.004278	0.00019	0.951205	-0.00691	0.00594	0.24	0.949091	-0.02441	0.006191	6.4e-05	0.951205	-0.00691	0.00594	0.0389	9	99253082	99253082	rs6477493	Lee JJ	43304	Nat Genet	www.ncbi.nlm.nih.gov/pubmed/30038396	Gene discovery and polygenic prediction from a genome-wide association study of educational attainment in 1.1 million individuals.	Self-reported math ability	564,698 European ancestry individuals		HABP4, CDC14B	0.811	0.0153	7e-10	mathematical ability	Lee JJ, Nat Genet, 2018	13998
365	9	rs111630654	99267080	C	T	0.950152	-0.01595	0.004278	0.00019	0.951205	-0.00691	0.00594	0.24	0.949091	-0.02441	0.006191	6.4e-05	0.951205	-0.00691	0.00594	0.0389	9	99267553	99267553	rs10820741	Lee JJ	43304	Nat Genet	www.ncbi.nlm.nih.gov/pubmed/30038396	Gene discovery and polygenic prediction from a genome-wide association study of educational attainment in 1.1 million individuals.	Highest math class taken	430,445 European ancestry individuals		CDC14B	0.8156	0.0187	2e-10	mathematical ability	Lee JJ, Nat Genet, 2018	473
366	9	rs111630654	99267080	C	T	0.950152	-0.01595	0.004278	0.00019	0.951205	-0.00691	0.00594	0.24	0.949091	-0.02441	0.006191	6.4e-05	0.951205	-0.00691	0.00594	0.0389	9	99253082	99253082	rs6477493	Lee JJ	43304	Nat Genet	www.ncbi.nlm.nih.gov/pubmed/30038396	Gene discovery and polygenic prediction from a genome-wide association study of educational attainment in 1.1 million individuals.	Self-reported math ability (MTAG)	670,471 European ancestry individuals		HABP4, CDC14B	0.189	0.018	4e-15	mathematical ability	Lee JJ, Nat Genet, 2018	13998
367	9	rs111630654	99267080	C	T	0.950152	-0.01595	0.004278	0.00019	0.951205	-0.00691	0.00594	0.24	0.949091	-0.02441	0.006191	6.4e-05	0.951205	-0.00691	0.00594	0.0389	9	99254440	99254440	rs7867618	Lee JJ	43304	Nat Genet	www.ncbi.nlm.nih.gov/pubmed/30038396	Gene discovery and polygenic prediction from a genome-wide association study of educational attainment in 1.1 million individuals.	Highest math class taken (MTAG)	811,539 European ancestry individuals		CDC14B	0.8149	0.0182	1e-17	mathematical ability	Lee JJ, Nat Genet, 2018	12640
368	9	rs11103160	138641650	G	A	0.918742	-0.00884	0.003448	0.011	0.917941	0.001213	0.004729	0.81	0.91955	-0.0204	0.005049	8.4e-05	0.917941	0.001213	0.004729	0.00156	9	139000000	139000000	rs10122976	Lee JJ	43304	Nat Genet	www.ncbi.nlm.nih.gov/pubmed/30038396	Gene discovery and polygenic prediction from a genome-wide association study of educational attainment in 1.1 million individuals.	Highest math class taken (MTAG)	811,539 European ancestry individuals		KCNT1	0.4411	0.0098	4e-09	mathematical ability	Lee JJ, Nat Genet, 2018	1262
369	9	rs6477833	114383053	A	C	0.438279	0.007238	0.001889	8.8e-05	0.436879	0.001698	0.002592	0.47	0.439691	0.012309	0.002765	6.9e-06					9	114000000	114000000	rs59773154	Sun BB	43257	Nature	www.ncbi.nlm.nih.gov/pubmed/29875488	Genomic atlas of the human plasma proteome.	Blood protein levels	3,301 European ancestry individuals		LRRC37A5P	0.166	0.34	2e-24	blood protein measurement	Sun BB, Nature, 2018	15930
370	9	rs368254778	114373103	G	A	0.980878	-0.02656	0.006962	9.6e-05	0.984645	-0.02676	0.010796	0.012	0.97708	-0.02413	0.009234	0.0035					9	114000000	114000000	rs59773154	Sun BB	43257	Nature	www.ncbi.nlm.nih.gov/pubmed/29875488	Genomic atlas of the human plasma proteome.	Blood protein levels	3,301 European ancestry individuals		LRRC37A5P	0.166	0.34	2e-24	blood protein measurement	Sun BB, Nature, 2018	5980
371	9	rs7875749	114387135	A	G	0.440214	0.007416	0.00189	6e-05	0.43814	0.00173	0.0026	0.46	0.442305	0.012567	0.002761	4.3e-06					9	114000000	114000000	rs59773154	Sun BB	43257	Nature	www.ncbi.nlm.nih.gov/pubmed/29875488	Genomic atlas of the human plasma proteome.	Blood protein levels	3,301 European ancestry individuals		LRRC37A5P	0.166	0.34	2e-24	blood protein measurement	Sun BB, Nature, 2018	20012
372	9	rs10817197	114382444	G	A	0.444515	0.007596	0.001881	3.6e-05	0.442972	0.002348	0.00258	0.33	0.44607	0.012436	0.002753	4.8e-06	0.442972	0.002348	0.00258	0.00678	9	114000000	114000000	rs59773154	Sun BB	43257	Nature	www.ncbi.nlm.nih.gov/pubmed/29875488	Genomic atlas of the human plasma proteome.	Blood protein levels	3,301 European ancestry individuals		LRRC37A5P	0.166	0.34	2e-24	blood protein measurement	Sun BB, Nature, 2018	15321
373	9	rs10817196	114382435	T	G	0.44409	0.007597	0.001889	3.9e-05	0.442316	0.002478	0.002593	0.31	0.445879	0.012323	0.002765	6.7e-06	0.442316	0.002478	0.002593	0.00854	9	114000000	114000000	rs59773154	Sun BB	43257	Nature	www.ncbi.nlm.nih.gov/pubmed/29875488	Genomic atlas of the human plasma proteome.	Blood protein levels	3,301 European ancestry individuals		LRRC37A5P	0.166	0.34	2e-24	blood protein measurement	Sun BB, Nature, 2018	15312
374	9	9:139845691	139845691	C	T	0.820886	-0.00992	0.00248	5.5e-05	0.823543	-0.0078	0.003441	0.025	0.818208	-0.01148	0.003592	0.00087	0.823543	-0.0078	0.003441	0.454	9	140000000	140000000	rs7019538	Sun BB	43257	Nature	www.ncbi.nlm.nih.gov/pubmed/29875488	Genomic atlas of the human plasma proteome.	Blood protein levels	3,301 European ancestry individuals		LCN12 - PRR31	0.524	0.2	8e-16	blood protein measurement	Sun BB, Nature, 2018	15779
375	9	rs13294373	139854256	T	A	0.789033	-0.00943	0.002343	5.1e-05	0.793471	-0.00995	0.003266	0.0025	0.784559	-0.00916	0.003378	0.0054	0.793471	-0.00995	0.003266	0.865	9	140000000	140000000	rs7019538	Sun BB	43257	Nature	www.ncbi.nlm.nih.gov/pubmed/29875488	Genomic atlas of the human plasma proteome.	Blood protein levels	3,301 European ancestry individuals		LCN12 - PRR31	0.524	0.2	8e-16	blood protein measurement	Sun BB, Nature, 2018	7214
376	9	rs13301994	139846292	A	G	0.82125	-0.01006	0.00248	4.3e-05	0.823934	-0.00806	0.003443	0.021	0.818545	-0.01154	0.003591	0.00082	0.823934	-0.00806	0.003443	0.48	9	140000000	140000000	rs7019538	Sun BB	43257	Nature	www.ncbi.nlm.nih.gov/pubmed/29875488	Genomic atlas of the human plasma proteome.	Blood protein levels	3,301 European ancestry individuals		LCN12 - PRR31	0.524	0.2	8e-16	blood protein measurement	Sun BB, Nature, 2018	15178
377	9	rs13301993	139845678	T	A	0.766883	-0.00972	0.00224	1.2e-05	0.771045	-0.00841	0.003097	0.0072	0.762688	-0.01125	0.003255	0.00035	0.771045	-0.00841	0.003097	0.521	9	140000000	140000000	rs7019538	Sun BB	43257	Nature	www.ncbi.nlm.nih.gov/pubmed/29875488	Genomic atlas of the human plasma proteome.	Blood protein levels	3,301 European ancestry individuals		LCN12 - PRR31	0.524	0.2	8e-16	blood protein measurement	Sun BB, Nature, 2018	15792
378	9	rs12551078	139846002	T	C	0.821694	-0.00999	0.002486	5.1e-05	0.824407	-0.00816	0.003452	0.02	0.818958	-0.01127	0.003598	0.0011	0.824407	-0.00816	0.003452	0.527	9	140000000	140000000	rs7019538	Sun BB	43257	Nature	www.ncbi.nlm.nih.gov/pubmed/29875488	Genomic atlas of the human plasma proteome.	Blood protein levels	3,301 European ancestry individuals		LCN12 - PRR31	0.524	0.2	8e-16	blood protein measurement	Sun BB, Nature, 2018	15468
379	9	rs13283724	139847089	G	C	0.818251	-0.00964	0.002467	8.1e-05	0.821518	-0.00753	0.003432	0.031	0.814958	-0.01134	0.003562	0.00092	0.821518	-0.00753	0.003432	0.436	9	140000000	140000000	rs7019538	Sun BB	43257	Nature	www.ncbi.nlm.nih.gov/pubmed/29875488	Genomic atlas of the human plasma proteome.	Blood protein levels	3,301 European ancestry individuals		LCN12 - PRR31	0.524	0.2	8e-16	blood protein measurement	Sun BB, Nature, 2018	14381
380	9	rs12551097	139846131	T	G	0.829184	-0.00979	0.002526	9.5e-05	0.831731	-0.00679	0.003508	0.056	0.826615	-0.0123	0.003654	0.00042	0.831731	-0.00679	0.003508	0.27	9	140000000	140000000	rs7019538	Sun BB	43257	Nature	www.ncbi.nlm.nih.gov/pubmed/29875488	Genomic atlas of the human plasma proteome.	Blood protein levels	3,301 European ancestry individuals		LCN12 - PRR31	0.524	0.2	8e-16	blood protein measurement	Sun BB, Nature, 2018	15339
381	9	9:139248574	139248574	G	A	0.96568	0.01055	0.005159	0.046	0.97018	0.030109	0.007694	8.1e-05	0.961142	-0.0033	0.00703	0.56	0.97018	0.030109	0.007694	0.00117	9	139000000	139000000	rs60980157	Kanai M	43136	Nat Genet	www.ncbi.nlm.nih.gov/pubmed/29403010	Genetic analysis of quantitative traits in the Japanese population links cell types to complex human diseases.	White blood cell count	107,964 Japanese ancestry individuals		GPSM1	NR	0.04092	3e-08	leukocyte count	Kanai M, Nat Genet, 2018	13159
382	9	rs1571223	4878911	A	G	0.689131	-0.0051	0.002024	0.012	0.686853	0.002977	0.002793	0.3	0.691427	-0.01242	0.002946	3.2e-05	0.686853	0.002977	0.002793	0.000123	9	4856877	4856877	rs10758658	Kanai M	43136	Nat Genet	www.ncbi.nlm.nih.gov/pubmed/29403010	Genetic analysis of quantitative traits in the Japanese population links cell types to complex human diseases.	Red blood cell count	108,794 Japanese ancestry individuals		RCL1	NR	0.03646	2e-17	erythrocyte count	Kanai M, Nat Genet, 2018	22034
383	9	rs7853456	4879855	T	A	0.691573	-0.00509	0.002036	0.013	0.688986	0.002955	0.002811	0.3	0.694181	-0.01248	0.002964	3.2e-05					9	4856877	4856877	rs10758658	Kanai M	43136	Nat Genet	www.ncbi.nlm.nih.gov/pubmed/29403010	Genetic analysis of quantitative traits in the Japanese population links cell types to complex human diseases.	Red blood cell count	108,794 Japanese ancestry individuals		RCL1	NR	0.03646	2e-17	erythrocyte count	Kanai M, Nat Genet, 2018	22978
384	9	rs4008453	4784143	A	G	0.964644	-0.01629	0.005502	0.0032	0.963531	-0.00028	0.007447	0.96	0.965766	-0.03249	0.008173	9.5e-05					9	4763176	4763176	rs385893	Kanai M	43136	Nat Genet	www.ncbi.nlm.nih.gov/pubmed/29403010	Genetic analysis of quantitative traits in the Japanese population links cell types to complex human diseases.	Platelet count	108,208 Japanese ancestry individuals		AK3 - ECM1P1	NR	0.07749	4e-55	platelet count	Kanai M, Nat Genet, 2018	20967
385	9	rs4008453	4784143	A	G	0.964644	-0.01629	0.005502	0.0032	0.963531	-0.00028	0.007447	0.96	0.965766	-0.03249	0.008173	9.5e-05					9	4806633	4806633	rs12351570	Kanai M	43136	Nat Genet	www.ncbi.nlm.nih.gov/pubmed/29403010	Genetic analysis of quantitative traits in the Japanese population links cell types to complex human diseases.	Platelet count	108,208 Japanese ancestry individuals		RCL1	NR	0.08416	5e-28	platelet count	Kanai M, Nat Genet, 2018	22490
386	9	rs35797651	4788616	C	G	0.963814	-0.01687	0.005422	0.0019	0.96314	-0.00132	0.007353	0.86	0.964494	-0.03298	0.008037	5.3e-05					9	4806633	4806633	rs12351570	Kanai M	43136	Nat Genet	www.ncbi.nlm.nih.gov/pubmed/29403010	Genetic analysis of quantitative traits in the Japanese population links cell types to complex human diseases.	Platelet count	108,208 Japanese ancestry individuals		RCL1	NR	0.08416	5e-28	platelet count	Kanai M, Nat Genet, 2018	18017
387	9	rs1571223	4878911	A	G	0.689131	-0.0051	0.002024	0.012	0.686853	0.002977	0.002793	0.3	0.691427	-0.01242	0.002946	3.2e-05	0.686853	0.002977	0.002793	0.000123	9	4891797	4891797	rs7856073	Kanai M	43136	Nat Genet	www.ncbi.nlm.nih.gov/pubmed/29403010	Genetic analysis of quantitative traits in the Japanese population links cell types to complex human diseases.	Platelet count	108,208 Japanese ancestry individuals		RCL1 - HNRNPA1P41	NR	0.025654	3e-08	platelet count	Kanai M, Nat Genet, 2018	12886
388	9	rs7853456	4879855	T	A	0.691573	-0.00509	0.002036	0.013	0.688986	0.002955	0.002811	0.3	0.694181	-0.01248	0.002964	3.2e-05					9	4891797	4891797	rs7856073	Kanai M	43136	Nat Genet	www.ncbi.nlm.nih.gov/pubmed/29403010	Genetic analysis of quantitative traits in the Japanese population links cell types to complex human diseases.	Platelet count	108,208 Japanese ancestry individuals		RCL1 - HNRNPA1P41	NR	0.025654	3e-08	platelet count	Kanai M, Nat Genet, 2018	11942
389	9	rs10976866	8231633	G	A	0.95107	-0.00219	0.004302	0.59	0.952605	0.016494	0.006005	0.0057	0.949523	-0.02016	0.006192	0.00081	0.952605	0.016494	0.006005	1.68e-05	9	8211949	8211949	rs1416584	Dudenkov TM	42845	Breast Cancer Res Treat	www.ncbi.nlm.nih.gov/pubmed/28429243	SLCO1B1 polymorphisms and plasma estrone conjugates in postmenopausal women with ER+ breast cancer: genome-wide association studies of the estrone pathway.	Estrone/androstenedione ratio in resected early stage-receptor positive breast cancer	707 European ancestry postmenopausal cases, 52 African ancestry postmenopausal cases, 15 Asian ancestry postmenopausal cases		AL135923.2 - PTPRD	0.0787	0.4453	6e-06	androstenedione measurement, estrogen-receptor positive breast cancer, estrone measurement	Dudenkov TM, Breast Cancer Res Treat, 2017	19684
390	9	rs138317253	8233626	C	G	0.950443	-0.00173	0.004283	0.67	0.951722	0.015925	0.00597	0.0073	0.949154	-0.01874	0.006175	0.0017	0.951722	0.015925	0.00597	4.36e-05	9	8211949	8211949	rs1416584	Dudenkov TM	42845	Breast Cancer Res Treat	www.ncbi.nlm.nih.gov/pubmed/28429243	SLCO1B1 polymorphisms and plasma estrone conjugates in postmenopausal women with ER+ breast cancer: genome-wide association studies of the estrone pathway.	Estrone/androstenedione ratio in resected early stage-receptor positive breast cancer	707 European ancestry postmenopausal cases, 52 African ancestry postmenopausal cases, 15 Asian ancestry postmenopausal cases		AL135923.2 - PTPRD	0.0787	0.4453	6e-06	androstenedione measurement, estrogen-receptor positive breast cancer, estrone measurement	Dudenkov TM, Breast Cancer Res Treat, 2017	21677
391	9	rs10511488	8189112	G	A	0.452033	0.004275	0.001859	0.021	0.449659	-0.00287	0.002566	0.26	0.454426	0.011285	0.002705	1.6e-05	0.449659	-0.00287	0.002566	0.00012	9	8211949	8211949	rs1416584	Dudenkov TM	42845	Breast Cancer Res Treat	www.ncbi.nlm.nih.gov/pubmed/28429243	SLCO1B1 polymorphisms and plasma estrone conjugates in postmenopausal women with ER+ breast cancer: genome-wide association studies of the estrone pathway.	Estrone/androstenedione ratio in resected early stage-receptor positive breast cancer	707 European ancestry postmenopausal cases, 52 African ancestry postmenopausal cases, 15 Asian ancestry postmenopausal cases		AL135923.2 - PTPRD	0.0787	0.4453	6e-06	androstenedione measurement, estrogen-receptor positive breast cancer, estrone measurement	Dudenkov TM, Breast Cancer Res Treat, 2017	22837
392	9	rs635443	32581172	A	C	0.878861	-0.00785	0.00305	0.0084	0.879094	-0.01621	0.004178	8e-05	0.878625	-0.0006	0.004472	0.91					9	32574056	32574056	rs185804635	Ahola-Olli AV	42717	Am J Hum Genet	www.ncbi.nlm.nih.gov/pubmed/27989323	Genome-wide Association Study Identifies 27 Loci Influencing Concentrations of Circulating Cytokines and Growth Factors.	CTACK levels	3,631 Finnish ancestry individuals		NDUFB6 - TAF1L	NR	0.6457	6e-07	chemokine (C-C motif) ligand 27 measurement	Ahola-Olli AV, Am J Hum Genet, 2016	7116
393	9	rs78913418	29105965	T	C	0.980301	-0.02612	0.006659	8.8e-05	0.980444	-0.02969	0.009202	0.0014	0.980158	-0.02435	0.009681	0.014					9	29106805	29106805	rs145756094	Ahola-Olli AV	42717	Am J Hum Genet	www.ncbi.nlm.nih.gov/pubmed/27989323	Genome-wide Association Study Identifies 27 Loci Influencing Concentrations of Circulating Cytokines and Growth Factors.	Granulocyte-colony stimulating factor levels	7,904 Finnish ancestry individuals		MIR873 - AL162388.1		0.7408	6e-07	granulocyte colony-stimulating factor measurement	Ahola-Olli AV, Am J Hum Genet, 2016	840
394	9	rs79263707	29101178	A	G	0.980298	-0.02604	0.006664	9.4e-05	0.9804	-0.02937	0.009199	0.0015	0.980196	-0.02448	0.009698	0.013					9	29106805	29106805	rs145756094	Ahola-Olli AV	42717	Am J Hum Genet	www.ncbi.nlm.nih.gov/pubmed/27989323	Genome-wide Association Study Identifies 27 Loci Influencing Concentrations of Circulating Cytokines and Growth Factors.	Granulocyte-colony stimulating factor levels	7,904 Finnish ancestry individuals		MIR873 - AL162388.1		0.7408	6e-07	granulocyte colony-stimulating factor measurement	Ahola-Olli AV, Am J Hum Genet, 2016	5627
395	9	rs190626706	29102253	G	C	0.980298	-0.02604	0.006664	9.4e-05	0.9804	-0.02937	0.009199	0.0015	0.980196	-0.02448	0.009698	0.013	0.9804	-0.02937	0.009199	0.711	9	29106805	29106805	rs145756094	Ahola-Olli AV	42717	Am J Hum Genet	www.ncbi.nlm.nih.gov/pubmed/27989323	Genome-wide Association Study Identifies 27 Loci Influencing Concentrations of Circulating Cytokines and Growth Factors.	Granulocyte-colony stimulating factor levels	7,904 Finnish ancestry individuals		MIR873 - AL162388.1		0.7408	6e-07	granulocyte colony-stimulating factor measurement	Ahola-Olli AV, Am J Hum Genet, 2016	4552
396	9	rs4008453	4784143	A	G	0.964644	-0.01629	0.005502	0.0032	0.963531	-0.00028	0.007447	0.96	0.965766	-0.03249	0.008173	9.5e-05					9	4763176	4763176	rs385893	Astle WJ	42691	Cell	www.ncbi.nlm.nih.gov/pubmed/27863252	The Allelic Landscape of Human Blood Cell Trait Variation and Links to Common Complex Disease.	Granulocyte percentage of myeloid white cells	169,545 European ancestry individuals		AK3 - ECM1P1	0.5221	0.02249	3e-10	granulocyte percentage of myeloid white cells	Astle WJ, Cell, 2016	20967
397	9	9:139248574	139248574	G	A	0.96568	0.01055	0.005159	0.046	0.97018	0.030109	0.007694	8.1e-05	0.961142	-0.0033	0.00703	0.56	0.97018	0.030109	0.007694	0.00117	9	139000000	139000000	rs3812565	Astle WJ	42691	Cell	www.ncbi.nlm.nih.gov/pubmed/27863252	The Allelic Landscape of Human Blood Cell Trait Variation and Links to Common Complex Disease.	Granulocyte percentage of myeloid white cells	169,545 European ancestry individuals		SNAPC4	0.3962	0.026406	4e-13	granulocyte percentage of myeloid white cells	Astle WJ, Cell, 2016	23928
398	9	rs16924138	32461771	C	T	0.922033	-0.00786	0.003439	0.024	0.922609	-0.01845	0.004755	8.7e-05	0.921451	0.002502	0.004996	0.55	0.922609	-0.01845	0.004755	0.00209	9	32455262	32455262	rs7045087	Astle WJ	42691	Cell	www.ncbi.nlm.nih.gov/pubmed/27863252	The Allelic Landscape of Human Blood Cell Trait Variation and Links to Common Complex Disease.	Hematocrit	173,039 European ancestry individuals		ACO1 - DDX58	0.298	0.024404	3e-10	hematocrit	Astle WJ, Cell, 2016	6509
399	9	rs57271219	32460250	A	G	0.918501	-0.00836	0.0034	0.015	0.919442	-0.01939	0.004696	3.2e-05	0.917553	0.001908	0.004944	0.64					9	32455262	32455262	rs7045087	Astle WJ	42691	Cell	www.ncbi.nlm.nih.gov/pubmed/27863252	The Allelic Landscape of Human Blood Cell Trait Variation and Links to Common Complex Disease.	Hematocrit	173,039 European ancestry individuals		ACO1 - DDX58	0.298	0.024404	3e-10	hematocrit	Astle WJ, Cell, 2016	4988
400	9	rs61757209	32467865	G	A	0.923233	-0.00766	0.003456	0.028	0.924931	-0.01857	0.004791	8.8e-05	0.921521	0.002883	0.005008	0.51					9	32455262	32455262	rs7045087	Astle WJ	42691	Cell	www.ncbi.nlm.nih.gov/pubmed/27863252	The Allelic Landscape of Human Blood Cell Trait Variation and Links to Common Complex Disease.	Hematocrit	173,039 European ancestry individuals		ACO1 - DDX58	0.298	0.024404	3e-10	hematocrit	Astle WJ, Cell, 2016	12603
401	9	rs202069833	32461035	G	T	0.921966	-0.00775	0.003429	0.026	0.922407	-0.01835	0.004733	8.9e-05	0.921521	0.002677	0.004991	0.53	0.922407	-0.01835	0.004733	0.00196	9	32455262	32455262	rs7045087	Astle WJ	42691	Cell	www.ncbi.nlm.nih.gov/pubmed/27863252	The Allelic Landscape of Human Blood Cell Trait Variation and Links to Common Complex Disease.	Hematocrit	173,039 European ancestry individuals		ACO1 - DDX58	0.298	0.024404	3e-10	hematocrit	Astle WJ, Cell, 2016	5773
402	9	rs57271219	32460250	A	G	0.918501	-0.00836	0.0034	0.015	0.919442	-0.01939	0.004696	3.2e-05	0.917553	0.001908	0.004944	0.64					9	32455262	32455262	rs7045087	Astle WJ	42691	Cell	www.ncbi.nlm.nih.gov/pubmed/27863252	The Allelic Landscape of Human Blood Cell Trait Variation and Links to Common Complex Disease.	Hemoglobin concentration	172,925 European ancestry individuals		ACO1 - DDX58	0.298	0.023383	2e-09	hemoglobin measurement	Astle WJ, Cell, 2016	4988
403	9	rs202069833	32461035	G	T	0.921966	-0.00775	0.003429	0.026	0.922407	-0.01835	0.004733	8.9e-05	0.921521	0.002677	0.004991	0.53	0.922407	-0.01835	0.004733	0.00196	9	32455262	32455262	rs7045087	Astle WJ	42691	Cell	www.ncbi.nlm.nih.gov/pubmed/27863252	The Allelic Landscape of Human Blood Cell Trait Variation and Links to Common Complex Disease.	Hemoglobin concentration	172,925 European ancestry individuals		ACO1 - DDX58	0.298	0.023383	2e-09	hemoglobin measurement	Astle WJ, Cell, 2016	5773
404	9	rs61757209	32467865	G	A	0.923233	-0.00766	0.003456	0.028	0.924931	-0.01857	0.004791	8.8e-05	0.921521	0.002883	0.005008	0.51					9	32455262	32455262	rs7045087	Astle WJ	42691	Cell	www.ncbi.nlm.nih.gov/pubmed/27863252	The Allelic Landscape of Human Blood Cell Trait Variation and Links to Common Complex Disease.	Hemoglobin concentration	172,925 European ancestry individuals		ACO1 - DDX58	0.298	0.023383	2e-09	hemoglobin measurement	Astle WJ, Cell, 2016	12603
405	9	rs16924138	32461771	C	T	0.922033	-0.00786	0.003439	0.024	0.922609	-0.01845	0.004755	8.7e-05	0.921451	0.002502	0.004996	0.55	0.922609	-0.01845	0.004755	0.00209	9	32455262	32455262	rs7045087	Astle WJ	42691	Cell	www.ncbi.nlm.nih.gov/pubmed/27863252	The Allelic Landscape of Human Blood Cell Trait Variation and Links to Common Complex Disease.	Hemoglobin concentration	172,925 European ancestry individuals		ACO1 - DDX58	0.298	0.023383	2e-09	hemoglobin measurement	Astle WJ, Cell, 2016	6509
406	9	rs3731257	21966221	G	A	0.924177	-0.01417	0.003548	6.1e-05	0.924874	-0.01175	0.004921	0.017	0.923474	-0.01809	0.005139	0.00041					9	21986847	21986847	rs3731211	Astle WJ	42691	Cell	www.ncbi.nlm.nih.gov/pubmed/27863252	The Allelic Landscape of Human Blood Cell Trait Variation and Links to Common Complex Disease.	Lymphocyte counts	171,643 European ancestry individuals		CDKN2A, AL359922.1	0.7211	0.03979	4e-23	lymphocyte count	Astle WJ, Cell, 2016	20626
407	9	rs67226702	21964463	T	A	0.926644	-0.01434	0.003615	7.1e-05	0.927145	-0.01182	0.005024	0.019	0.926138	-0.01809	0.005225	0.00049					9	21986847	21986847	rs3731211	Astle WJ	42691	Cell	www.ncbi.nlm.nih.gov/pubmed/27863252	The Allelic Landscape of Human Blood Cell Trait Variation and Links to Common Complex Disease.	Lymphocyte counts	171,643 European ancestry individuals		CDKN2A, AL359922.1	0.7211	0.03979	4e-23	lymphocyte count	Astle WJ, Cell, 2016	22384
408	9	rs4008453	4784143	A	G	0.964644	-0.01629	0.005502	0.0032	0.963531	-0.00028	0.007447	0.96	0.965766	-0.03249	0.008173	9.5e-05					9	4763491	4763491	rs12005199	Astle WJ	42691	Cell	www.ncbi.nlm.nih.gov/pubmed/27863252	The Allelic Landscape of Human Blood Cell Trait Variation and Links to Common Complex Disease.	Lymphocyte percentage of white cells	171,748 European ancestry individuals		AK3 - ECM1P1	0.3078	0.028516	2e-12	lymphocyte percentage of leukocytes	Astle WJ, Cell, 2016	20652
409	9	rs4008453	4784143	A	G	0.964644	-0.01629	0.005502	0.0032	0.963531	-0.00028	0.007447	0.96	0.965766	-0.03249	0.008173	9.5e-05					9	4763176	4763176	rs385893	Astle WJ	42691	Cell	www.ncbi.nlm.nih.gov/pubmed/27863252	The Allelic Landscape of Human Blood Cell Trait Variation and Links to Common Complex Disease.	Myeloid white cell count	169,219 European ancestry individuals		AK3 - ECM1P1	0.522	0.026538	2e-13	myeloid white cell count	Astle WJ, Cell, 2016	20967
410	9	rs4008453	4784143	A	G	0.964644	-0.01629	0.005502	0.0032	0.963531	-0.00028	0.007447	0.96	0.965766	-0.03249	0.008173	9.5e-05					9	4763176	4763176	rs385893	Astle WJ	42691	Cell	www.ncbi.nlm.nih.gov/pubmed/27863252	The Allelic Landscape of Human Blood Cell Trait Variation and Links to Common Complex Disease.	Neutrophil percentage of white cells	171,542 European ancestry individuals		AK3 - ECM1P1	0.5221	0.02439	8e-12	neutrophil percentage of leukocytes	Astle WJ, Cell, 2016	20967
411	9	rs4008453	4784143	A	G	0.964644	-0.01629	0.005502	0.0032	0.963531	-0.00028	0.007447	0.96	0.965766	-0.03249	0.008173	9.5e-05					9	4763368	4763368	rs409950	Astle WJ	42691	Cell	www.ncbi.nlm.nih.gov/pubmed/27863252	The Allelic Landscape of Human Blood Cell Trait Variation and Links to Common Complex Disease.	Platelet count	166,066 European ancestry individuals		AK3 - ECM1P1	0.1814	0.064575	5e-39	platelet count	Astle WJ, Cell, 2016	20775
412	9	rs4008453	4784143	A	G	0.964644	-0.01629	0.005502	0.0032	0.963531	-0.00028	0.007447	0.96	0.965766	-0.03249	0.008173	9.5e-05					9	4763491	4763491	rs12005199	Astle WJ	42691	Cell	www.ncbi.nlm.nih.gov/pubmed/27863252	The Allelic Landscape of Human Blood Cell Trait Variation and Links to Common Complex Disease.	Platelet count	166,066 European ancestry individuals		AK3 - ECM1P1	0.308	0.112585	2e-163	platelet count	Astle WJ, Cell, 2016	20652
413	9	rs7853456	4879855	T	A	0.691573	-0.00509	0.002036	0.013	0.688986	0.002955	0.002811	0.3	0.694181	-0.01248	0.002964	3.2e-05					9	4856234	4856234	rs1887430	Astle WJ	42691	Cell	www.ncbi.nlm.nih.gov/pubmed/27863252	The Allelic Landscape of Human Blood Cell Trait Variation and Links to Common Complex Disease.	Platelet count	166,066 European ancestry individuals		RCL1	0.5907	0.070347	3e-80	platelet count	Astle WJ, Cell, 2016	23621
414	9	rs1571223	4878911	A	G	0.689131	-0.0051	0.002024	0.012	0.686853	0.002977	0.002793	0.3	0.691427	-0.01242	0.002946	3.2e-05	0.686853	0.002977	0.002793	0.000123	9	4856234	4856234	rs1887430	Astle WJ	42691	Cell	www.ncbi.nlm.nih.gov/pubmed/27863252	The Allelic Landscape of Human Blood Cell Trait Variation and Links to Common Complex Disease.	Platelet count	166,066 European ancestry individuals		RCL1	0.5907	0.070347	3e-80	platelet count	Astle WJ, Cell, 2016	22677
415	9	rs67226702	21964463	T	A	0.926644	-0.01434	0.003615	7.1e-05	0.927145	-0.01182	0.005024	0.019	0.926138	-0.01809	0.005225	0.00049					9	21986847	21986847	rs3731211	Astle WJ	42691	Cell	www.ncbi.nlm.nih.gov/pubmed/27863252	The Allelic Landscape of Human Blood Cell Trait Variation and Links to Common Complex Disease.	Platelet count	166,066 European ancestry individuals		CDKN2A, AL359922.1	0.7211	0.04107	5e-24	platelet count	Astle WJ, Cell, 2016	22384
416	9	rs3731257	21966221	G	A	0.924177	-0.01417	0.003548	6.1e-05	0.924874	-0.01175	0.004921	0.017	0.923474	-0.01809	0.005139	0.00041					9	21986847	21986847	rs3731211	Astle WJ	42691	Cell	www.ncbi.nlm.nih.gov/pubmed/27863252	The Allelic Landscape of Human Blood Cell Trait Variation and Links to Common Complex Disease.	Platelet count	166,066 European ancestry individuals		CDKN2A, AL359922.1	0.7211	0.04107	5e-24	platelet count	Astle WJ, Cell, 2016	20626
417	9	rs145929424	99206311	C	T	0.974363	-0.02382	0.005962	5.9e-05	0.975971	-0.01531	0.008467	0.068	0.972742	-0.03222	0.008448	0.00013	0.975971	-0.01531	0.008467	0.152	9	99192919	99192919	rs10820606	Astle WJ	42691	Cell	www.ncbi.nlm.nih.gov/pubmed/27863252	The Allelic Landscape of Human Blood Cell Trait Variation and Links to Common Complex Disease.	Platelet count	166,066 European ancestry individuals		ZNF367 - HABP4	0.2333	0.049887	4e-30	platelet count	Astle WJ, Cell, 2016	13392
418	9	rs145929424	99206311	C	T	0.974363	-0.02382	0.005962	5.9e-05	0.975971	-0.01531	0.008467	0.068	0.972742	-0.03222	0.008448	0.00013	0.975971	-0.01531	0.008467	0.152	9	99192919	99192919	rs10820606	Astle WJ	42691	Cell	www.ncbi.nlm.nih.gov/pubmed/27863252	The Allelic Landscape of Human Blood Cell Trait Variation and Links to Common Complex Disease.	Platelet distribution width	164,433 European ancestry individuals		ZNF367 - HABP4	0.2334	0.056815	1e-39	platelet component distribution width	Astle WJ, Cell, 2016	13392
419	9	rs149550372	10050067	C	T	0.986981	-0.00339	0.008255	0.69	0.988159	-0.03886	0.011763	0.0012	0.985792	0.024969	0.011662	0.031	0.988159	-0.03886	0.011763	9.52e-05	9	10043773	10043773	rs291269	Horikoshi M	43237	Nat Commun	www.ncbi.nlm.nih.gov/pubmed/29773799	Elucidating the genetic architecture of reproductive ageing in the Japanese population.	Menarche (age at onset)	67,029 Japanese ancestry women	73,397 European ancestry women	PTPRD	0.37	0.05	2e-08	age at menarche	Horikoshi M, Nat Commun, 2018	6294
420	9	rs3731257	21966221	G	A	0.924177	-0.01417	0.003548	6.1e-05	0.924874	-0.01175	0.004921	0.017	0.923474	-0.01809	0.005139	0.00041					9	21990457	21990457	rs7036656	Astle WJ	42691	Cell	www.ncbi.nlm.nih.gov/pubmed/27863252	The Allelic Landscape of Human Blood Cell Trait Variation and Links to Common Complex Disease.	White blood cell count	172,435 European ancestry individuals		CDKN2A, AL359922.1	0.7213	0.028002	3e-12	leukocyte count	Astle WJ, Cell, 2016	24236
421	9	rs1571223	4878911	A	G	0.689131	-0.0051	0.002024	0.012	0.686853	0.002977	0.002793	0.3	0.691427	-0.01242	0.002946	3.2e-05	0.686853	0.002977	0.002793	0.000123	9	4855858	4855858	rs7853365	Astle WJ	42691	Cell	www.ncbi.nlm.nih.gov/pubmed/27863252	The Allelic Landscape of Human Blood Cell Trait Variation and Links to Common Complex Disease.	High light scatter reticulocyte count	170,761 European ancestry individuals		RCL1	0.2073	0.027525	5e-10	reticulocyte count	Astle WJ, Cell, 2016	23053
422	9	rs7853456	4879855	T	A	0.691573	-0.00509	0.002036	0.013	0.688986	0.002955	0.002811	0.3	0.694181	-0.01248	0.002964	3.2e-05					9	4855858	4855858	rs7853365	Astle WJ	42691	Cell	www.ncbi.nlm.nih.gov/pubmed/27863252	The Allelic Landscape of Human Blood Cell Trait Variation and Links to Common Complex Disease.	High light scatter reticulocyte count	170,761 European ancestry individuals		RCL1	0.2073	0.027525	5e-10	reticulocyte count	Astle WJ, Cell, 2016	23997
423	9	rs7856532	91984571	T	G	0.579174	-0.00666	0.001891	0.00034	0.590714	-0.01076	0.002606	3.3e-05	0.56754	-0.00343	0.00276	0.18					9	92003679	92003679	rs11526468	Astle WJ	42691	Cell	www.ncbi.nlm.nih.gov/pubmed/27863252	The Allelic Landscape of Human Blood Cell Trait Variation and Links to Common Complex Disease.	High light scatter reticulocyte count	170,761 European ancestry individuals		SEMA4D	0.298	0.024161	7e-10	reticulocyte count	Astle WJ, Cell, 2016	19108
424	9	rs74507527	117701208	G	C	0.980963	-0.0298	0.007555	8.3e-05	0.980463	-0.01755	0.010311	0.091	0.981468	-0.04346	0.011124	8.9e-05					9	118000000	118000000	rs2075533	Jones AV	42826	Hum Mol Genet	www.ncbi.nlm.nih.gov/pubmed/28199695	GWAS of self-reported mosquito bite size, itch intensity and attractiveness to mosquitoes implicates immune-related predisposition loci.	Mosquito bite size	84,724 European ancestry individuals		44531	0.572	0.027424	2e-07	mosquito bite reaction size measurement	Jones AV, Hum Mol Genet, 2017	7577
425	9	rs7846746	16425640	T	C	0.856565	-0.00556	0.002674	0.036	0.859469	0.003766	0.003718	0.34	0.853638	-0.01522	0.003865	9.8e-05					9	16408826	16408826	rs717267	Zhang G	42985	N Engl J Med	www.ncbi.nlm.nih.gov/pubmed/28877031	Genetic Associations with Gestational Duration and Spontaneous Preterm Birth.	Gestational age at birth (maternal effect)	43,568 European ancestry mothers	8,643 European ancestry mothers	C9orf92	0.399	0.637	5e-07	gestational age, parental genotype effect measurement	Zhang G, N Engl J Med, 2017	16814
426	9	rs116317707	105434438	G	A	0.942602	-0.0028	0.004091	0.54	0.942436	-0.01771	0.005595	0.0016	0.942769	0.01422	0.00601	0.018	0.942436	-0.01771	0.005595	8.23e-05	9	105000000	105000000	rs7858225	Qian DC	42997	BMC Genomics	www.ncbi.nlm.nih.gov/pubmed/28927378	Genome-wide imaging association study implicates functional activity and glial homeostasis of the caudate in smoking addiction.	Caudate activity during reward	106 individuals		LINC00587 - AL365396.1	0.49016	0.604095	8e-06	caudate nucleus measurement, functional brain measurement, response to reward	Qian DC, BMC Genomics, 2017	18226
427	9	rs10117808	73209389	C	T	0.906242	0.012574	0.003196	8e-05	0.907343	0.015367	0.004446	0.0006	0.905132	0.010692	0.004615	0.025	0.907343	0.015367	0.004446	0.46	9	73186956	73186956	rs59300564	Heit JA	42782	Thromb Haemost	www.ncbi.nlm.nih.gov/pubmed/28203683	Identification of unique venous thromboembolism-susceptibility variants in African-Americans.	Venous thromboembolism adjusted for sickle cell variant rs77121243-T	393 African American cases, 4,941 African American controls.	NR	TRPM3	0.0876	1.958	3e-07	venous thromboembolism	Heit JA, Thromb Haemost, 2017	22433
428	9	9:139248574	139248574	G	A	0.96568	0.01055	0.005159	0.046	0.97018	0.030109	0.007694	8.1e-05	0.961142	-0.0033	0.00703	0.56	0.97018	0.030109	0.007694	0.00117	9	139000000	139000000	rs10781499	de Lange KM	42744	Nat Genet	www.ncbi.nlm.nih.gov/pubmed/28067908	Genome-wide association study implicates immune activation of multiple integrin genes in inflammatory bowel disease.	Crohn's disease	12,194 European and unknown ancestry cases, 28,072 European and unknown ancestry controls		CARD9			6e-30	Crohn's disease	de Lange KM, Nat Genet, 2017	17831
429	9	9:139248574	139248574	G	A	0.96568	0.01055	0.005159	0.046	0.97018	0.030109	0.007694	8.1e-05	0.961142	-0.0033	0.00703	0.56	0.97018	0.030109	0.007694	0.00117	9	139000000	139000000	rs10781499	de Lange KM	42744	Nat Genet	www.ncbi.nlm.nih.gov/pubmed/28067908	Genome-wide association study implicates immune activation of multiple integrin genes in inflammatory bowel disease.	Ulcerative colitis	12,366 European and unknown ancestry cases, 33,609 European and unknown ancestry controls		CARD9			2e-16	ulcerative colitis	de Lange KM, Nat Genet, 2017	17831
430	9	9:139248574	139248574	G	A	0.96568	0.01055	0.005159	0.046	0.97018	0.030109	0.007694	8.1e-05	0.961142	-0.0033	0.00703	0.56	0.97018	0.030109	0.007694	0.00117	9	139000000	139000000	rs10781499	de Lange KM	42744	Nat Genet	www.ncbi.nlm.nih.gov/pubmed/28067908	Genome-wide association study implicates immune activation of multiple integrin genes in inflammatory bowel disease.	Inflammatory bowel disease	25,042 European and unknown ancestry cases, 34,915 European and unknown ancestry controls		CARD9			5e-36	inflammatory bowel disease	de Lange KM, Nat Genet, 2017	17831
431	9	rs4008453	4784143	A	G	0.964644	-0.01629	0.005502	0.0032	0.963531	-0.00028	0.007447	0.96	0.965766	-0.03249	0.008173	9.5e-05					9	4763176	4763176	rs385893	Astle WJ	42691	Cell	www.ncbi.nlm.nih.gov/pubmed/27863252	The Allelic Landscape of Human Blood Cell Trait Variation and Links to Common Complex Disease.	Neutrophil count	170,702 European ancestry individuals		AK3 - ECM1P1	0.5221	0.026031	4e-13	neutrophil count	Astle WJ, Cell, 2016	20967
432	9	rs74507527	117701208	G	C	0.980963	-0.0298	0.007555	8.3e-05	0.980463	-0.01755	0.010311	0.091	0.981468	-0.04346	0.011124	8.9e-05					9	118000000	118000000	rs10982456	Astle WJ	42691	Cell	www.ncbi.nlm.nih.gov/pubmed/27863252	The Allelic Landscape of Human Blood Cell Trait Variation and Links to Common Complex Disease.	Neutrophil percentage of granulocytes	170,672 European ancestry individuals		DEC1, TNFSF8	0.4349	0.026039	5e-13	neutrophil percentage of granulocytes	Astle WJ, Cell, 2016	10450
433	9	rs4008453	4784143	A	G	0.964644	-0.01629	0.005502	0.0032	0.963531	-0.00028	0.007447	0.96	0.965766	-0.03249	0.008173	9.5e-05					9	4763368	4763368	rs409950	Astle WJ	42691	Cell	www.ncbi.nlm.nih.gov/pubmed/27863252	The Allelic Landscape of Human Blood Cell Trait Variation and Links to Common Complex Disease.	Plateletcrit	164,339 European ancestry individuals		AK3 - ECM1P1	0.1815	0.072985	4e-49	platelet crit	Astle WJ, Cell, 2016	20775
434	9	rs4008453	4784143	A	G	0.964644	-0.01629	0.005502	0.0032	0.963531	-0.00028	0.007447	0.96	0.965766	-0.03249	0.008173	9.5e-05					9	4763491	4763491	rs12005199	Astle WJ	42691	Cell	www.ncbi.nlm.nih.gov/pubmed/27863252	The Allelic Landscape of Human Blood Cell Trait Variation and Links to Common Complex Disease.	Plateletcrit	164,339 European ancestry individuals		AK3 - ECM1P1	0.3081	0.129103	4e-213	platelet crit	Astle WJ, Cell, 2016	20652
435	9	rs1571223	4878911	A	G	0.689131	-0.0051	0.002024	0.012	0.686853	0.002977	0.002793	0.3	0.691427	-0.01242	0.002946	3.2e-05	0.686853	0.002977	0.002793	0.000123	9	4856234	4856234	rs1887430	Astle WJ	42691	Cell	www.ncbi.nlm.nih.gov/pubmed/27863252	The Allelic Landscape of Human Blood Cell Trait Variation and Links to Common Complex Disease.	Plateletcrit	164,339 European ancestry individuals		RCL1	0.5907	0.078445	9e-99	platelet crit	Astle WJ, Cell, 2016	22677
436	9	rs7853456	4879855	T	A	0.691573	-0.00509	0.002036	0.013	0.688986	0.002955	0.002811	0.3	0.694181	-0.01248	0.002964	3.2e-05					9	4856234	4856234	rs1887430	Astle WJ	42691	Cell	www.ncbi.nlm.nih.gov/pubmed/27863252	The Allelic Landscape of Human Blood Cell Trait Variation and Links to Common Complex Disease.	Plateletcrit	164,339 European ancestry individuals		RCL1	0.5907	0.078445	9e-99	platelet crit	Astle WJ, Cell, 2016	23621
437	9	rs67226702	21964463	T	A	0.926644	-0.01434	0.003615	7.1e-05	0.927145	-0.01182	0.005024	0.019	0.926138	-0.01809	0.005225	0.00049					9	21986847	21986847	rs3731211	Astle WJ	42691	Cell	www.ncbi.nlm.nih.gov/pubmed/27863252	The Allelic Landscape of Human Blood Cell Trait Variation and Links to Common Complex Disease.	Plateletcrit	164,339 European ancestry individuals		CDKN2A, AL359922.1	0.7212	0.045505	6e-29	platelet crit	Astle WJ, Cell, 2016	22384
438	9	rs3731257	21966221	G	A	0.924177	-0.01417	0.003548	6.1e-05	0.924874	-0.01175	0.004921	0.017	0.923474	-0.01809	0.005139	0.00041					9	21986847	21986847	rs3731211	Astle WJ	42691	Cell	www.ncbi.nlm.nih.gov/pubmed/27863252	The Allelic Landscape of Human Blood Cell Trait Variation and Links to Common Complex Disease.	Plateletcrit	164,339 European ancestry individuals		CDKN2A, AL359922.1	0.7212	0.045505	6e-29	platelet crit	Astle WJ, Cell, 2016	20626
439	9	rs145929424	99206311	C	T	0.974363	-0.02382	0.005962	5.9e-05	0.975971	-0.01531	0.008467	0.068	0.972742	-0.03222	0.008448	0.00013	0.975971	-0.01531	0.008467	0.152	9	99192919	99192919	rs10820606	Astle WJ	42691	Cell	www.ncbi.nlm.nih.gov/pubmed/27863252	The Allelic Landscape of Human Blood Cell Trait Variation and Links to Common Complex Disease.	Plateletcrit	164,339 European ancestry individuals		ZNF367 - HABP4	0.2334	0.041987	1e-21	platelet crit	Astle WJ, Cell, 2016	13392
440	9	rs80177312	131459959	A	G	0.915762	-0.00743	0.003418	0.031	0.915638	0.003227	0.004729	0.46	0.915887	-0.01987	0.004963	5e-05					9	131000000	131000000	rs13289095	Astle WJ	42691	Cell	www.ncbi.nlm.nih.gov/pubmed/27863252	The Allelic Landscape of Human Blood Cell Trait Variation and Links to Common Complex Disease.	Plateletcrit	164,339 European ancestry individuals		PKN3	0.1453	0.033919	6e-11	platelet crit	Astle WJ, Cell, 2016	6530
441	9	rs115095846	131462846	C	T	0.915806	-0.00742	0.003418	0.031	0.915619	0.003231	0.004728	0.46	0.915995	-0.01989	0.004964	4.9e-05	0.915619	0.003231	0.004728	0.000636	9	131000000	131000000	rs13289095	Astle WJ	42691	Cell	www.ncbi.nlm.nih.gov/pubmed/27863252	The Allelic Landscape of Human Blood Cell Trait Variation and Links to Common Complex Disease.	Plateletcrit	164,339 European ancestry individuals		PKN3	0.1453	0.033919	6e-11	platelet crit	Astle WJ, Cell, 2016	3643
442	9	9:139114308	139114308	T	C	0.736607	-0.00543	0.002137	0.012	0.733333	0.002736	0.002924	0.35	0.739907	-0.01285	0.003139	5e-05	0.733333	0.002736	0.002924	0.000233	9	139000000	139000000	rs10858248	Sun BB	43257	Nature	www.ncbi.nlm.nih.gov/pubmed/29875488	Genomic atlas of the human plasma proteome.	Blood protein levels	3,301 European ancestry individuals		QSOX2	0.502	0.36	2e-50	blood protein measurement	Sun BB, Nature, 2018	5984
443	9	rs372437915	29572480	C	A	0.986892	-0.03385	0.008395	4.9e-05	0.987087	-0.04707	0.011676	4.6e-05	0.986695	-0.02066	0.012127	0.1					9	29568686	29568686	rs10491678	Hansel NN	41989	Am J Respir Cell Mol Biol	www.ncbi.nlm.nih.gov/pubmed/25514360	Genome-Wide Association Study Identification of Novel Loci Associated with Airway Responsiveness in Chronic Obstructive Pulmonary Disease.	Airway responsiveness in chronic obstructive pulmonary disease	Up to 4,108 European American cases		AL353684.1 - AL354676.1	0.362	0.052	5e-09	airway responsiveness measurement, chronic obstructive pulmonary disease	Hansel NN, Am J Respir Cell Mol Biol, 2014	3794
444	9	rs569969863	29580596	T	C	0.986791	-0.03223	0.008315	9.4e-05	0.986923	-0.04385	0.011481	0.00011	0.986657	-0.02027	0.012096	0.11					9	29568686	29568686	rs10491678	Hansel NN	41989	Am J Respir Cell Mol Biol	www.ncbi.nlm.nih.gov/pubmed/25514360	Genome-Wide Association Study Identification of Novel Loci Associated with Airway Responsiveness in Chronic Obstructive Pulmonary Disease.	Airway responsiveness in chronic obstructive pulmonary disease	Up to 4,108 European American cases		AL353684.1 - AL354676.1	0.362	0.052	5e-09	airway responsiveness measurement, chronic obstructive pulmonary disease	Hansel NN, Am J Respir Cell Mol Biol, 2014	11910
445	9	9:139248574	139248574	G	A	0.96568	0.01055	0.005159	0.046	0.97018	0.030109	0.007694	8.1e-05	0.961142	-0.0033	0.00703	0.56	0.97018	0.030109	0.007694	0.00117	9	139000000	139000000	rs10870202	Wain LV	42772	Nat Genet	www.ncbi.nlm.nih.gov/pubmed/28166213	Genome-wide association analyses for lung function and chronic obstructive pulmonary disease identify new loci and potential druggable targets.	Lung function (FVC)	48,943 European ancestry individuals.	57,176 European ancestry individuals, 38,199 individuals.	CARD9, DNLZ	0.5001	0.024	9e-10	vital capacity	Wain LV, Nat Genet, 2017	8837
446	9	9:139114308	139114308	T	C	0.736607	-0.00543	0.002137	0.012	0.733333	0.002736	0.002924	0.35	0.739907	-0.01285	0.003139	5e-05	0.733333	0.002736	0.002924	0.000233	9	139000000	139000000	rs10858246	Wain LV	42772	Nat Genet	www.ncbi.nlm.nih.gov/pubmed/28166213	Genome-wide association analyses for lung function and chronic obstructive pulmonary disease identify new loci and potential druggable targets.	Lung function (FVC)	48,943 European ancestry individuals.	57,176 European ancestry individuals, 38,199 individuals.	QSOX2	0.3202	0.039	4e-08	vital capacity	Wain LV, Nat Genet, 2017	11477
447	9	rs114112138	38675111	G	A	0.981891	-0.01227	0.007375	0.091	0.980457	0.01446	0.009779	0.15	0.983338	-0.0462	0.011216	5.3e-05	0.980457	0.01446	0.009779	3.65e-05	9	38692025	38692025	rs61499291	Ahola-Olli AV	42717	Am J Hum Genet	www.ncbi.nlm.nih.gov/pubmed/27989323	Genome-wide Association Study Identifies 27 Loci Influencing Concentrations of Circulating Cytokines and Growth Factors.	Monocyte chemoattractant protein-1 levels	8,293 Finnish ancestry individuals		RNU6-765P - FAM240B		0.2143	9e-06	CCL2 measurement	Ahola-Olli AV, Am J Hum Genet, 2016	16914
448	9	rs114112138	38675111	G	A	0.981891	-0.01227	0.007375	0.091	0.980457	0.01446	0.009779	0.15	0.983338	-0.0462	0.011216	5.3e-05	0.980457	0.01446	0.009779	3.65e-05	9	38688622	38688622	rs139840550	Ahola-Olli AV	42717	Am J Hum Genet	www.ncbi.nlm.nih.gov/pubmed/27989323	Genome-wide Association Study Identifies 27 Loci Influencing Concentrations of Circulating Cytokines and Growth Factors.	Stromal-cell-derived factor 1 alpha levels	5,998 Finnish ancestry individuals		RNU6-765P - FAM240B		0.1834	4e-06	stromal cell-derived factor 1 alpha measurement	Ahola-Olli AV, Am J Hum Genet, 2016	13511
449	9	rs7856532	91984571	T	G	0.579174	-0.00666	0.001891	0.00034	0.590714	-0.01076	0.002606	3.3e-05	0.56754	-0.00343	0.00276	0.18					9	91997363	91997363	rs140647145	Sun BB	43257	Nature	www.ncbi.nlm.nih.gov/pubmed/29875488	Genomic atlas of the human plasma proteome.	Blood protein levels	3,301 European ancestry individuals		SEMA4D	0.079	1.42	2e-292	blood protein measurement	Sun BB, Nature, 2018	12792
450	9	rs143193719	85131415	C	T	0.985248	0.015644	0.007992	0.046	0.98375	0.042874	0.010518	5.2e-05	0.986759	-0.01414	0.012266	0.26	0.98375	0.042874	0.010518	0.000353	9	85135915	85135915	rs7043482	Irvin MR	40780	PLoS One	www.ncbi.nlm.nih.gov/pubmed/21901158	Genome-wide detection of allele specific copy number variation associated with insulin resistance in African Americans from the HyperGEN study.	Insulin resistance/response	1,040 African American individuals		AL162726.3	0.19	12	3e-06	insulin resistance	Irvin MR, PLoS One, 2011	4500
451	9	rs7875749	114387135	A	G	0.440214	0.007416	0.00189	6e-05	0.43814	0.00173	0.0026	0.46	0.442305	0.012567	0.002761	4.3e-06					9	114000000	114000000	rs148410779	Sun BB	43257	Nature	www.ncbi.nlm.nih.gov/pubmed/29875488	Genomic atlas of the human plasma proteome.	Blood protein levels	3,301 European ancestry individuals		LRRC37A5P	0.053	0.64	2e-32	blood protein measurement	Sun BB, Nature, 2018	5162
452	9	rs10817197	114382444	G	A	0.444515	0.007596	0.001881	3.6e-05	0.442972	0.002348	0.00258	0.33	0.44607	0.012436	0.002753	4.8e-06	0.442972	0.002348	0.00258	0.00678	9	114000000	114000000	rs148410779	Sun BB	43257	Nature	www.ncbi.nlm.nih.gov/pubmed/29875488	Genomic atlas of the human plasma proteome.	Blood protein levels	3,301 European ancestry individuals		LRRC37A5P	0.053	0.64	2e-32	blood protein measurement	Sun BB, Nature, 2018	9853
453	9	rs368254778	114373103	G	A	0.980878	-0.02656	0.006962	9.6e-05	0.984645	-0.02676	0.010796	0.012	0.97708	-0.02413	0.009234	0.0035					9	114000000	114000000	rs148410779	Sun BB	43257	Nature	www.ncbi.nlm.nih.gov/pubmed/29875488	Genomic atlas of the human plasma proteome.	Blood protein levels	3,301 European ancestry individuals		LRRC37A5P	0.053	0.64	2e-32	blood protein measurement	Sun BB, Nature, 2018	19194
454	9	rs6477833	114383053	A	C	0.438279	0.007238	0.001889	8.8e-05	0.436879	0.001698	0.002592	0.47	0.439691	0.012309	0.002765	6.9e-06					9	114000000	114000000	rs148410779	Sun BB	43257	Nature	www.ncbi.nlm.nih.gov/pubmed/29875488	Genomic atlas of the human plasma proteome.	Blood protein levels	3,301 European ancestry individuals		LRRC37A5P	0.053	0.64	2e-32	blood protein measurement	Sun BB, Nature, 2018	9244
455	9	rs10817196	114382435	T	G	0.44409	0.007597	0.001889	3.9e-05	0.442316	0.002478	0.002593	0.31	0.445879	0.012323	0.002765	6.7e-06	0.442316	0.002478	0.002593	0.00854	9	114000000	114000000	rs148410779	Sun BB	43257	Nature	www.ncbi.nlm.nih.gov/pubmed/29875488	Genomic atlas of the human plasma proteome.	Blood protein levels	3,301 European ancestry individuals		LRRC37A5P	0.053	0.64	2e-32	blood protein measurement	Sun BB, Nature, 2018	9862
456	9	rs147940477	104243380	G	A	0.985825	-0.01206	0.008283	0.15	0.986084	0.02208	0.011426	0.056	0.985563	-0.04384	0.012063	0.00045	0.986084	0.02208	0.011426	5.87e-05	9	104000000	104000000	rs10819937	Chambers JC	40832	Nat Genet	www.ncbi.nlm.nih.gov/pubmed/22001757	Genome-wide association study identifies loci influencing concentrations of liver enzymes in plasma.	Liver enzyme levels (alkaline phosphatase)	Up to 52,350 European ancestry individuals, up to 8,739 Indian Asian ancestry individuals		AL353621.2 - TMEM246-AS1	0.17	2.5	1e-09	alkaline phosphatase measurement	Chambers JC, Nat Genet, 2011	20147
457	9	rs2417143	132394648	G	T	0.026523	-0.01006	0.005775	0.081	0.025599	0.013416	0.00806	0.088	0.027455	-0.03206	0.008314	0.0001	0.025599	0.013416	0.00806	6.96e-05	9	132000000	132000000	rs10988449	Clark SL	40848	Psychol Med	www.ncbi.nlm.nih.gov/pubmed/22041458	Pharmacogenomic study of side-effects for antidepressant treatment options in STAR*D.	Response to anti-depressant treatment in major depressive disorder	1,151 European ancestry cases, 288 African American cases		AL391056.1 - NTMT1	0.17		3e-06	response to citalopram, antidepressant-induced dizziness, response to buspirone, response to antidepressant	Clark SL, Psychol Med, 2011	24288
458	9	rs10976500	7684905	G	A	0.299243	0.008299	0.002079	6.1e-05	0.306699	0.008855	0.002843	0.0016	0.291726	0.008179	0.003057	0.013	0.306699	0.008855	0.002843	0.87	9	7682601	7682601	rs842304	Petrovski S	40526	AIDS	www.ncbi.nlm.nih.gov/pubmed/21160409	Common human genetic variants and HIV-1 susceptibility: a genome-wide survey in a homogeneous African population.	HIV-1 susceptibility	531 Sub-Saharan African ancestry cases, 848 Sub-Saharan African ancestry controls		PPIAP33 - AL354694.1	0.42		4e-06	HIV-1 infection	Petrovski S, AIDS, 2010	2304
459	9	rs180789172	33821739	G	A	0.988409	-0.01014	0.009243	0.25	0.988746	0.029027	0.01301	0.028	0.988069	-0.0501	0.013202	0.00019	0.988746	0.029027	0.01301	1.53e-05	9	33799370	33799370	rs216345	Ferreira MA	39677	Nat Genet	www.ncbi.nlm.nih.gov/pubmed/18711365	Collaborative genome-wide association analysis supports a role for ANK3 and CACNA1C in bipolar disorder.	Bipolar disorder	4,387 European ancestry cases, 6,209 European ancestry controls		UBE2R2-AS1	0.37	1.15	4e-06	bipolar disorder	Ferreira MA, Nat Genet, 2008	22369
460	9	rs10976866	8231633	G	A	0.95107	-0.00219	0.004302	0.59	0.952605	0.016494	0.006005	0.0057	0.949523	-0.02016	0.006192	0.00081	0.952605	0.016494	0.006005	1.68e-05	9	8235633	8235633	rs10815798	Anney RJ	39745	Am J Med Genet B Neuropsychiatr Genet	www.ncbi.nlm.nih.gov/pubmed/18951430	Conduct disorder and ADHD: evaluation of conduct problems as a categorical and quantitative trait in the international multicentre ADHD genetics study.	Attention deficit hyperactivity disorder and conduct disorder	938 European ancestry trios		AL135923.2 - PTPRD	0.48		6e-06	attention deficit hyperactivity disorder, conduct disorder	Anney RJ, Am J Med Genet B Neuropsychiatr Genet, 2008	4000
461	9	rs138317253	8233626	C	G	0.950443	-0.00173	0.004283	0.67	0.951722	0.015925	0.00597	0.0073	0.949154	-0.01874	0.006175	0.0017	0.951722	0.015925	0.00597	4.36e-05	9	8235633	8235633	rs10815798	Anney RJ	39745	Am J Med Genet B Neuropsychiatr Genet	www.ncbi.nlm.nih.gov/pubmed/18951430	Conduct disorder and ADHD: evaluation of conduct problems as a categorical and quantitative trait in the international multicentre ADHD genetics study.	Attention deficit hyperactivity disorder and conduct disorder	938 European ancestry trios		AL135923.2 - PTPRD	0.48		6e-06	attention deficit hyperactivity disorder, conduct disorder	Anney RJ, Am J Med Genet B Neuropsychiatr Genet, 2008	2007
462	9	9:139248574	139248574	G	A	0.96568	0.01055	0.005159	0.046	0.97018	0.030109	0.007694	8.1e-05	0.961142	-0.0033	0.00703	0.56	0.97018	0.030109	0.007694	0.00117	9	139000000	139000000	rs10781499	Anderson CA	40580	Nat Genet	www.ncbi.nlm.nih.gov/pubmed/21297633	Meta-analysis identifies 29 additional ulcerative colitis risk loci, increasing the number of confirmed associations to 47.	Ulcerative colitis	6,687 European ancestry cases, 19,718 European ancestry controls	9,628 European ancestry cases, 12,917 European ancestry controls	CARD9	0.41	1.12	3e-19	ulcerative colitis	Anderson CA, Nat Genet, 2011	17831
463	9	rs13294373	139854256	T	A	0.789033	-0.00943	0.002343	5.1e-05	0.793471	-0.00995	0.003266	0.0025	0.784559	-0.00916	0.003378	0.0054	0.793471	-0.00995	0.003266	0.865	9	140000000	140000000	rs28578007	Sun BB	43257	Nature	www.ncbi.nlm.nih.gov/pubmed/29875488	Genomic atlas of the human plasma proteome.	Blood protein levels	3,301 European ancestry individuals		FBXW5	0.524	0.26	2e-25	blood protein measurement	Sun BB, Nature, 2018	15566
464	9	rs13301993	139845678	T	A	0.766883	-0.00972	0.00224	1.2e-05	0.771045	-0.00841	0.003097	0.0072	0.762688	-0.01125	0.003255	0.00035	0.771045	-0.00841	0.003097	0.521	9	140000000	140000000	rs28578007	Sun BB	43257	Nature	www.ncbi.nlm.nih.gov/pubmed/29875488	Genomic atlas of the human plasma proteome.	Blood protein levels	3,301 European ancestry individuals		FBXW5	0.524	0.26	2e-25	blood protein measurement	Sun BB, Nature, 2018	6988
465	9	9:139845691	139845691	C	T	0.820886	-0.00992	0.00248	5.5e-05	0.823543	-0.0078	0.003441	0.025	0.818208	-0.01148	0.003592	0.00087	0.823543	-0.0078	0.003441	0.454	9	140000000	140000000	rs28578007	Sun BB	43257	Nature	www.ncbi.nlm.nih.gov/pubmed/29875488	Genomic atlas of the human plasma proteome.	Blood protein levels	3,301 European ancestry individuals		FBXW5	0.524	0.26	2e-25	blood protein measurement	Sun BB, Nature, 2018	7001
466	9	rs12551078	139846002	T	C	0.821694	-0.00999	0.002486	5.1e-05	0.824407	-0.00816	0.003452	0.02	0.818958	-0.01127	0.003598	0.0011	0.824407	-0.00816	0.003452	0.527	9	140000000	140000000	rs28578007	Sun BB	43257	Nature	www.ncbi.nlm.nih.gov/pubmed/29875488	Genomic atlas of the human plasma proteome.	Blood protein levels	3,301 European ancestry individuals		FBXW5	0.524	0.26	2e-25	blood protein measurement	Sun BB, Nature, 2018	7312
467	9	rs13301994	139846292	A	G	0.82125	-0.01006	0.00248	4.3e-05	0.823934	-0.00806	0.003443	0.021	0.818545	-0.01154	0.003591	0.00082	0.823934	-0.00806	0.003443	0.48	9	140000000	140000000	rs28578007	Sun BB	43257	Nature	www.ncbi.nlm.nih.gov/pubmed/29875488	Genomic atlas of the human plasma proteome.	Blood protein levels	3,301 European ancestry individuals		FBXW5	0.524	0.26	2e-25	blood protein measurement	Sun BB, Nature, 2018	7602
468	9	rs13283724	139847089	G	C	0.818251	-0.00964	0.002467	8.1e-05	0.821518	-0.00753	0.003432	0.031	0.814958	-0.01134	0.003562	0.00092	0.821518	-0.00753	0.003432	0.436	9	140000000	140000000	rs28578007	Sun BB	43257	Nature	www.ncbi.nlm.nih.gov/pubmed/29875488	Genomic atlas of the human plasma proteome.	Blood protein levels	3,301 European ancestry individuals		FBXW5	0.524	0.26	2e-25	blood protein measurement	Sun BB, Nature, 2018	8399
469	9	rs12551097	139846131	T	G	0.829184	-0.00979	0.002526	9.5e-05	0.831731	-0.00679	0.003508	0.056	0.826615	-0.0123	0.003654	0.00042	0.831731	-0.00679	0.003508	0.27	9	140000000	140000000	rs28578007	Sun BB	43257	Nature	www.ncbi.nlm.nih.gov/pubmed/29875488	Genomic atlas of the human plasma proteome.	Blood protein levels	3,301 European ancestry individuals		FBXW5	0.524	0.26	2e-25	blood protein measurement	Sun BB, Nature, 2018	7441
470	9	9:139248574	139248574	G	A	0.96568	0.01055	0.005159	0.046	0.97018	0.030109	0.007694	8.1e-05	0.961142	-0.0033	0.00703	0.56	0.97018	0.030109	0.007694	0.00117	9	139000000	139000000	rs10781500	Evans DM	40734	Nat Genet	www.ncbi.nlm.nih.gov/pubmed/21743469	Interaction between ERAP1 and HLA-B27 in ankylosing spondylitis implicates peptide handling in the mechanism for HLA-B27 in disease susceptibility.	Ankylosing spondylitis	3,023 European ancestry cases, 8,779 European ancestry controls	2,111 European ancestry cases, 4,483 European ancestry controls	CARD9 - SNAPC4	0.42		1e-06	ankylosing spondylitis	Evans DM, Nat Genet, 2011	20764
471	9	rs12344220	29364485	G	A	0.965306	-0.01821	0.005098	0.00027	0.96555	-0.0334	0.007092	1.6e-06	0.96506	-0.00454	0.007363	0.59	0.96555	-0.0334	0.007092	0.00426	9	29372501	29372501	rs10156578	Pickrell JK	42506	Nat Genet	www.ncbi.nlm.nih.gov/pubmed/27182965	Detection and interpretation of shared genetic influences on 42 human traits.	Migraine	53,109 European ancestry cases, 230,876 European ancestry controls		AL353684.1 - AL354676.1	NR	1.04493	2e-08	migraine disorder	Pickrell JK, Nat Genet, 2016	8016
472	9	rs372221996	29373205	G	C	0.98877	-0.03768	0.009017	2.5e-05	0.988159	-0.04479	0.012058	0.00018	0.989386	-0.03248	0.013573	0.021					9	29372501	29372501	rs10156578	Pickrell JK	42506	Nat Genet	www.ncbi.nlm.nih.gov/pubmed/27182965	Detection and interpretation of shared genetic influences on 42 human traits.	Migraine	53,109 European ancestry cases, 230,876 European ancestry controls		AL353684.1 - AL354676.1	NR	1.04493	2e-08	migraine disorder	Pickrell JK, Nat Genet, 2016	704
473	9	9:139114308	139114308	T	C	0.736607	-0.00543	0.002137	0.012	0.733333	0.002736	0.002924	0.35	0.739907	-0.01285	0.003139	5e-05	0.733333	0.002736	0.002924	0.000233	9	139000000	139000000	rs398073595	Sun BB	43257	Nature	www.ncbi.nlm.nih.gov/pubmed/29875488	Genomic atlas of the human plasma proteome.	Blood protein levels	3,301 European ancestry individuals		QSOX2	0.505	0.36	3e-50	blood protein measurement	Sun BB, Nature, 2018	8495
474	9	9:139248574	139248574	G	A	0.96568	0.01055	0.005159	0.046	0.97018	0.030109	0.007694	8.1e-05	0.961142	-0.0033	0.00703	0.56	0.97018	0.030109	0.007694	0.00117	9	139000000	139000000	rs10781499	Jostins L	41214	Nature	www.ncbi.nlm.nih.gov/pubmed/23128233	Host-microbe interactions have shaped the genetic architecture of inflammatory bowel disease.	Inflammatory bowel disease	12,924 European ancestry cases, 21,442 European ancestry controls	25,683 European ancestry cases, 17,015 European ancestry controls	CARD9	0.412	1.188	4e-56	inflammatory bowel disease	Jostins L, Nature, 2012	17831
475	9	9:139248574	139248574	G	A	0.96568	0.01055	0.005159	0.046	0.97018	0.030109	0.007694	8.1e-05	0.961142	-0.0033	0.00703	0.56	0.97018	0.030109	0.007694	0.00117	9	139000000	139000000	rs11145763	Li YR	42240	Nat Med	www.ncbi.nlm.nih.gov/pubmed/26301688	Meta-analysis of shared genetic architecture across ten pediatric autoimmune diseases.	Pediatric autoimmune diseases	97 European ancestry thyroiditis cases, 107 European ancestry ankylosing spondylitis cases, 100 European ancestry psoriasis cases, 173 European ancestry celiac disease cases, 254 European ancestry systemic lupus erythematosus cases, 308 European ancestry common variable inmunodeficiency cases, 865 European ancestry ulcerative colitis cases, 1,086 European ancestry Type 1 diabetes cases, 1,123 Eur…		CARD9	0.4		3e-08	autoimmune thyroid disease, type I diabetes mellitus, Common variable immunodeficiency, ankylosing spondylitis, psoriasis, celiac disease, ulcerative colitis, Crohn's disease, autoimmune disease, juvenile idiopathic arthritis, systemic lupus erythematosus	Li YR, Nat Med, 2015	15022
476	9	rs74507527	117701208	G	C	0.980963	-0.0298	0.007555	8.3e-05	0.980463	-0.01755	0.010311	0.091	0.981468	-0.04346	0.011124	8.9e-05					9	118000000	118000000	rs10982456	Astle WJ	42691	Cell	www.ncbi.nlm.nih.gov/pubmed/27863252	The Allelic Landscape of Human Blood Cell Trait Variation and Links to Common Complex Disease.	Eosinophil percentage of granulocytes	170,536 European ancestry individuals		DEC1, TNFSF8	0.4348	0.02664	1e-13	eosinophil percentage of granulocytes	Astle WJ, Cell, 2016	10450
477	9	rs4008453	4784143	A	G	0.964644	-0.01629	0.005502	0.0032	0.963531	-0.00028	0.007447	0.96	0.965766	-0.03249	0.008173	9.5e-05					9	4763176	4763176	rs385893	Astle WJ	42691	Cell	www.ncbi.nlm.nih.gov/pubmed/27863252	The Allelic Landscape of Human Blood Cell Trait Variation and Links to Common Complex Disease.	Granulocyte count	169,822 European ancestry individuals		AK3 - ECM1P1	0.5221	0.027627	1e-14	granulocyte count	Astle WJ, Cell, 2016	20967
478	9	rs111698561	97327450	G	A	0.902964	-0.00993	0.003143	0.0017	0.901495	-3e-06	0.004326	0.98	0.904445	-0.02007	0.004586	1.2e-05	0.901495	-3e-06	0.004326	0.00127	9	97349520	97349520	rs2280302	Li J	42870	Neurobiol Aging	www.ncbi.nlm.nih.gov/pubmed/28641921	Genome-wide association and interaction studies of CSF T-tau/Aβ42 ratio in ADNI cohort.	Cerebrospinal fluid t-tau:AB1-42 ratio	113 European ancestry Alzheimer's disease cases, 207 European ancestry individuals with late mild cognitive impairment, 239 European ancestry individuals with early mild cognitive impairment, 85 European ancestry individuals with significant memory concern, 199 European ancestry controls.		FBP2, PCAT7			1e-08	t-tau:beta-amyloid 1-42 ratio measurement	Li J, Neurobiol Aging, 2017	22070
479	9	rs111698561	97327450	G	A	0.902964	-0.00993	0.003143	0.0017	0.901495	-3e-06	0.004326	0.98	0.904445	-0.02007	0.004586	1.2e-05	0.901495	-3e-06	0.004326	0.00127	9	97349591	97349591	rs2280301	Li J	42870	Neurobiol Aging	www.ncbi.nlm.nih.gov/pubmed/28641921	Genome-wide association and interaction studies of CSF T-tau/Aβ42 ratio in ADNI cohort.	Cerebrospinal fluid t-tau:AB1-42 ratio	113 European ancestry Alzheimer's disease cases, 207 European ancestry individuals with late mild cognitive impairment, 239 European ancestry individuals with early mild cognitive impairment, 85 European ancestry individuals with significant memory concern, 199 European ancestry controls.		FBP2, PCAT7			1e-08	t-tau:beta-amyloid 1-42 ratio measurement	Li J, Neurobiol Aging, 2017	22141
480	9	rs56917978	104946537	T	C	0.603189	-0.005	0.001904	0.0094	0.599098	-0.01059	0.00262	5.2e-05	0.607314	0.001039	0.002779	0.79					9	105000000	105000000	rs320203	Phelan CM	42821	Nat Genet	www.ncbi.nlm.nih.gov/pubmed/28346442	Identification of 12 new susceptibility loci for different histotypes of epithelial ovarian cancer.	Mucinous ovarian carcinoma	2,566 European ancestry cases, 40,941 European ancestry controls		ARL2BPP7 - RNU6-329P	0.850197	1.28563	2e-08	ovarian mucinous adenocarcinoma	Phelan CM, Nat Genet, 2017	3311
481	9	rs74507527	117701208	G	C	0.980963	-0.0298	0.007555	8.3e-05	0.980463	-0.01755	0.010311	0.091	0.981468	-0.04346	0.011124	8.9e-05					9	118000000	118000000	rs3181348	Astle WJ	42691	Cell	www.ncbi.nlm.nih.gov/pubmed/27863252	The Allelic Landscape of Human Blood Cell Trait Variation and Links to Common Complex Disease.	Sum eosinophil basophil counts	171,771 European ancestry individuals		44531	0.4142	0.023206	2e-10	basophil count, eosinophil count	Astle WJ, Cell, 2016	7024
482	9	rs4008453	4784143	A	G	0.964644	-0.01629	0.005502	0.0032	0.963531	-0.00028	0.007447	0.96	0.965766	-0.03249	0.008173	9.5e-05					9	4763176	4763176	rs385893	Astle WJ	42691	Cell	www.ncbi.nlm.nih.gov/pubmed/27863252	The Allelic Landscape of Human Blood Cell Trait Variation and Links to Common Complex Disease.	Sum neutrophil eosinophil counts	170,384 European ancestry individuals		AK3 - ECM1P1	0.5221	0.027096	4e-14	neutrophil count, eosinophil count	Astle WJ, Cell, 2016	20967
483	9	9:139114308	139114308	T	C	0.736607	-0.00543	0.002137	0.012	0.733333	0.002736	0.002924	0.35	0.739907	-0.01285	0.003139	5e-05	0.733333	0.002736	0.002924	0.000233	9	139000000	139000000	rs10858250	He M	41969	Hum Mol Genet	www.ncbi.nlm.nih.gov/pubmed/25429064	Meta-analysis of genome-wide association studies of adult height in East Asians identifies 17 novel loci.	Height	36,227 East Asian ancestry individuals	57,699 East Asian ancestry individuals	QSOX2	0.75	0.052	7e-23	body height	He M, Hum Mol Genet, 2014	4907
484	9	rs145929424	99206311	C	T	0.974363	-0.02382	0.005962	5.9e-05	0.975971	-0.01531	0.008467	0.068	0.972742	-0.03222	0.008448	0.00013	0.975971	-0.01531	0.008467	0.152	9	99201585	99201585	rs7870753	Wood AR	41917	Nat Genet	www.ncbi.nlm.nih.gov/pubmed/25282103	Defining the role of common variation in the genomic and biological architecture of adult human height.	Height	253,288 European ancestry individuals	80,067 European ancestry individuals	ZNF367 - HABP4	0.777	0.043	4e-33	body height	Wood AR, Nat Genet, 2014	4726
485	9	9:139114308	139114308	T	C	0.736607	-0.00543	0.002137	0.012	0.733333	0.002736	0.002924	0.35	0.739907	-0.01285	0.003139	5e-05	0.733333	0.002736	0.002924	0.000233	9	139000000	139000000	rs7849585	Wood AR	41917	Nat Genet	www.ncbi.nlm.nih.gov/pubmed/25282103	Defining the role of common variation in the genomic and biological architecture of adult human height.	Height	253,288 European ancestry individuals	80,067 European ancestry individuals	QSOX2	0.331	0.036	1e-29	body height	Wood AR, Nat Genet, 2014	2438
486	9	rs1571223	4878911	A	G	0.689131	-0.0051	0.002024	0.012	0.686853	0.002977	0.002793	0.3	0.691427	-0.01242	0.002946	3.2e-05	0.686853	0.002977	0.002793	0.000123	9	4888441	4888441	rs9969783	Beecham GW	41886	PLoS Genet	www.ncbi.nlm.nih.gov/pubmed/25188341	Genome-wide association meta-analysis of neuropathologic features of Alzheimer's disease and related dementias.	Dementia and core Alzheimer's disease neuropathologic changes	up to 3,887 cases, up to 1,027 controls		RCL1 - HNRNPA1P41	0.4562	0.2949	2e-06	dementia, Alzheimer's disease neuropathologic change	Beecham GW, PLoS Genet, 2014	9530
487	9	rs7853456	4879855	T	A	0.691573	-0.00509	0.002036	0.013	0.688986	0.002955	0.002811	0.3	0.694181	-0.01248	0.002964	3.2e-05					9	4888441	4888441	rs9969783	Beecham GW	41886	PLoS Genet	www.ncbi.nlm.nih.gov/pubmed/25188341	Genome-wide association meta-analysis of neuropathologic features of Alzheimer's disease and related dementias.	Dementia and core Alzheimer's disease neuropathologic changes	up to 3,887 cases, up to 1,027 controls		RCL1 - HNRNPA1P41	0.4562	0.2949	2e-06	dementia, Alzheimer's disease neuropathologic change	Beecham GW, PLoS Genet, 2014	8586
488	9	rs12344220	29364485	G	A	0.965306	-0.01821	0.005098	0.00027	0.96555	-0.0334	0.007092	1.6e-06	0.96506	-0.00454	0.007363	0.59	0.96555	-0.0334	0.007092	0.00426	9	29363265	29363265	rs2150864	Hromatka BS	42030	Hum Mol Genet	www.ncbi.nlm.nih.gov/pubmed/25628336	Genetic variants associated with motion sickness point to roles for inner ear development, neurological processes and glucose homeostasis.	Motion sickness	80,494 European ancestry individuals		AL353684.1 - AL354676.1	0.348	0.042	6e-15	motion sickness	Hromatka BS, Hum Mol Genet, 2015	1220
489	9	rs372221996	29373205	G	C	0.98877	-0.03768	0.009017	2.5e-05	0.988159	-0.04479	0.012058	0.00018	0.989386	-0.03248	0.013573	0.021					9	29363265	29363265	rs2150864	Hromatka BS	42030	Hum Mol Genet	www.ncbi.nlm.nih.gov/pubmed/25628336	Genetic variants associated with motion sickness point to roles for inner ear development, neurological processes and glucose homeostasis.	Motion sickness	80,494 European ancestry individuals		AL353684.1 - AL354676.1	0.348	0.042	6e-15	motion sickness	Hromatka BS, Hum Mol Genet, 2015	9940
490	9	rs4008453	4784143	A	G	0.964644	-0.01629	0.005502	0.0032	0.963531	-0.00028	0.007447	0.96	0.965766	-0.03249	0.008173	9.5e-05					9	4763176	4763176	rs385893	Astle WJ	42691	Cell	www.ncbi.nlm.nih.gov/pubmed/27863252	The Allelic Landscape of Human Blood Cell Trait Variation and Links to Common Complex Disease.	Sum basophil neutrophil counts	170,143 European ancestry individuals		AK3 - ECM1P1	0.5221	0.026624	1e-13	neutrophil count, basophil count	Astle WJ, Cell, 2016	20967
491	9	rs112375613	18920389	G	A	0.985207	-0.01695	0.007889	0.032	0.984841	-0.04254	0.01077	7.5e-05	0.985576	0.008853	0.011612	0.49	0.984841	-0.04254	0.01077	0.00101	9	18919204	18919204	rs113983136	Guenard F	42909	Nutrients	www.ncbi.nlm.nih.gov/pubmed/28644415	Genome-Wide Association Study of Dietary Pattern Scores.	Prudent dietary pattern	141 individuals		SAXO1			3e-06	diet measurement	Guenard F, Nutrients, 2017	1185
492	9	rs112145696	18919828	A	G	0.983354	-0.01693	0.007615	0.025	0.983472	-0.04523	0.010503	1.5e-05	0.983236	0.010414	0.01109	0.41	0.983472	-0.04523	0.010503	0.000225	9	18919204	18919204	rs113983136	Guenard F	42909	Nutrients	www.ncbi.nlm.nih.gov/pubmed/28644415	Genome-Wide Association Study of Dietary Pattern Scores.	Prudent dietary pattern	141 individuals		SAXO1			3e-06	diet measurement	Guenard F, Nutrients, 2017	624
493	9	rs74507527	117701208	G	C	0.980963	-0.0298	0.007555	8.3e-05	0.980463	-0.01755	0.010311	0.091	0.981468	-0.04346	0.011124	8.9e-05					9	118000000	118000000	rs10982456	Astle WJ	42691	Cell	www.ncbi.nlm.nih.gov/pubmed/27863252	The Allelic Landscape of Human Blood Cell Trait Variation and Links to Common Complex Disease.	Eosinophil percentage of white cells	172,378 European ancestry individuals		DEC1, TNFSF8	0.4349	0.025883	5e-13	eosinophil percentage of leukocytes	Astle WJ, Cell, 2016	10450
494	9	rs4008453	4784143	A	G	0.964644	-0.01629	0.005502	0.0032	0.963531	-0.00028	0.007447	0.96	0.965766	-0.03249	0.008173	9.5e-05					9	4793798	4793798	rs296847	Astle WJ	42691	Cell	www.ncbi.nlm.nih.gov/pubmed/27863252	The Allelic Landscape of Human Blood Cell Trait Variation and Links to Common Complex Disease.	Eosinophil counts	172,275 European ancestry individuals		RCL1	0.662	0.022215	5e-09	eosinophil count	Astle WJ, Cell, 2016	9655
495	9	rs35797651	4788616	C	G	0.963814	-0.01687	0.005422	0.0019	0.96314	-0.00132	0.007353	0.86	0.964494	-0.03298	0.008037	5.3e-05					9	4793798	4793798	rs296847	Astle WJ	42691	Cell	www.ncbi.nlm.nih.gov/pubmed/27863252	The Allelic Landscape of Human Blood Cell Trait Variation and Links to Common Complex Disease.	Eosinophil counts	172,275 European ancestry individuals		RCL1	0.662	0.022215	5e-09	eosinophil count	Astle WJ, Cell, 2016	5182
496	9	rs74507527	117701208	G	C	0.980963	-0.0298	0.007555	8.3e-05	0.980463	-0.01755	0.010311	0.091	0.981468	-0.04346	0.011124	8.9e-05					9	118000000	118000000	rs726657	Astle WJ	42691	Cell	www.ncbi.nlm.nih.gov/pubmed/27863252	The Allelic Landscape of Human Blood Cell Trait Variation and Links to Common Complex Disease.	Eosinophil counts	172,275 European ancestry individuals		44531	0.4071	0.024295	3e-11	eosinophil count	Astle WJ, Cell, 2016	4872
497	9	rs12378640	26232062	C	A	0.863054	0.010713	0.002738	9.7e-05	0.863437	0.012935	0.003786	0.00056	0.862669	0.008811	0.003978	0.022	0.863437	0.012935	0.003786	0.447	9	26228658	26228658	rs149850605	Liu Y	42751	Clin Pharmacol Ther	www.ncbi.nlm.nih.gov/pubmed/28090653	Genome-Wide Study Links PNPLA3 Variant With Elevated Hepatic Transaminase After Acute Lymphoblastic Leukemia Therapy.	Alanine aminotransferase (ALT) levels after remission induction therapy in actute lymphoblastic leukemia (ALL)	up to 488 European ancestry cases, up to 111 African American cases, up to 60 Hispanic cases, up to 56 other ancestry cases		AL353753.1 - AL442639.1		6.09	5e-06	serum alanine aminotransferase measurement, response to combination chemotherapy, acute lymphoblastic leukemia	Liu Y, Clin Pharmacol Ther, 2017	3404
498	9	rs10967249	26228760	G	C	0.742168	0.009367	0.00214	1.3e-05	0.751331	0.009844	0.002997	0.00093	0.732931	0.009057	0.003075	0.0038	0.751331	0.009844	0.002997	0.853	9	26228658	26228658	rs149850605	Liu Y	42751	Clin Pharmacol Ther	www.ncbi.nlm.nih.gov/pubmed/28090653	Genome-Wide Study Links PNPLA3 Variant With Elevated Hepatic Transaminase After Acute Lymphoblastic Leukemia Therapy.	Alanine aminotransferase (ALT) levels after remission induction therapy in actute lymphoblastic leukemia (ALL)	up to 488 European ancestry cases, up to 111 African American cases, up to 60 Hispanic cases, up to 56 other ancestry cases		AL353753.1 - AL442639.1		6.09	5e-06	serum alanine aminotransferase measurement, response to combination chemotherapy, acute lymphoblastic leukemia	Liu Y, Clin Pharmacol Ther, 2017	102
499	9	rs934523	26235839	C	G	0.88293	0.012024	0.002939	4e-05	0.883081	0.01482	0.004057	0.00023	0.882778	0.0095	0.004278	0.02					9	26228658	26228658	rs149850605	Liu Y	42751	Clin Pharmacol Ther	www.ncbi.nlm.nih.gov/pubmed/28090653	Genome-Wide Study Links PNPLA3 Variant With Elevated Hepatic Transaminase After Acute Lymphoblastic Leukemia Therapy.	Alanine aminotransferase (ALT) levels after remission induction therapy in actute lymphoblastic leukemia (ALL)	up to 488 European ancestry cases, up to 111 African American cases, up to 60 Hispanic cases, up to 56 other ancestry cases		AL353753.1 - AL442639.1		6.09	5e-06	serum alanine aminotransferase measurement, response to combination chemotherapy, acute lymphoblastic leukemia	Liu Y, Clin Pharmacol Ther, 2017	7181
500	9	rs114959528	82554158	A	G	0.955282	-0.01047	0.004506	0.019	0.954706	0.006321	0.006136	0.32	0.955864	-0.02682	0.006649	8.4e-05	0.954706	0.006321	0.006136	0.000207	9	82547046	82547046	rs267585	Liu Y	42751	Clin Pharmacol Ther	www.ncbi.nlm.nih.gov/pubmed/28090653	Genome-Wide Study Links PNPLA3 Variant With Elevated Hepatic Transaminase After Acute Lymphoblastic Leukemia Therapy.	Alanine aminotransferase (ALT) levels after remission induction therapy in actute lymphoblastic leukemia (ALL)	up to 488 European ancestry cases, up to 111 African American cases, up to 60 Hispanic cases, up to 56 other ancestry cases		AL161912.4 - AL161782.1		1.39	8e-06	serum alanine aminotransferase measurement, response to combination chemotherapy, acute lymphoblastic leukemia	Liu Y, Clin Pharmacol Ther, 2017	7112
501	9	rs116439265	82550837	G	A	0.956296	-0.01137	0.00455	0.012	0.955842	0.006944	0.006202	0.27	0.956754	-0.02899	0.006707	2.5e-05	0.955842	0.006944	0.006202	6.79e-05	9	82547046	82547046	rs267585	Liu Y	42751	Clin Pharmacol Ther	www.ncbi.nlm.nih.gov/pubmed/28090653	Genome-Wide Study Links PNPLA3 Variant With Elevated Hepatic Transaminase After Acute Lymphoblastic Leukemia Therapy.	Alanine aminotransferase (ALT) levels after remission induction therapy in actute lymphoblastic leukemia (ALL)	up to 488 European ancestry cases, up to 111 African American cases, up to 60 Hispanic cases, up to 56 other ancestry cases		AL161912.4 - AL161782.1		1.39	8e-06	serum alanine aminotransferase measurement, response to combination chemotherapy, acute lymphoblastic leukemia	Liu Y, Clin Pharmacol Ther, 2017	3791
502	9	rs114100205	82535249	G	T	0.956005	-0.01132	0.004643	0.014	0.955368	0.006953	0.006337	0.29	0.956646	-0.02848	0.006834	4.9e-05	0.955368	0.006953	0.006337	0.000118	9	82547046	82547046	rs267585	Liu Y	42751	Clin Pharmacol Ther	www.ncbi.nlm.nih.gov/pubmed/28090653	Genome-Wide Study Links PNPLA3 Variant With Elevated Hepatic Transaminase After Acute Lymphoblastic Leukemia Therapy.	Alanine aminotransferase (ALT) levels after remission induction therapy in actute lymphoblastic leukemia (ALL)	up to 488 European ancestry cases, up to 111 African American cases, up to 60 Hispanic cases, up to 56 other ancestry cases		AL161912.4 - AL161782.1		1.39	8e-06	serum alanine aminotransferase measurement, response to combination chemotherapy, acute lymphoblastic leukemia	Liu Y, Clin Pharmacol Ther, 2017	11797
503	9	rs79626488	82556997	G	A	0.936528	-0.00783	0.003841	0.041	0.937263	0.007117	0.005262	0.18	0.935786	-0.02254	0.005634	8.1e-05					9	82547046	82547046	rs267585	Liu Y	42751	Clin Pharmacol Ther	www.ncbi.nlm.nih.gov/pubmed/28090653	Genome-Wide Study Links PNPLA3 Variant With Elevated Hepatic Transaminase After Acute Lymphoblastic Leukemia Therapy.	Alanine aminotransferase (ALT) levels after remission induction therapy in actute lymphoblastic leukemia (ALL)	up to 488 European ancestry cases, up to 111 African American cases, up to 60 Hispanic cases, up to 56 other ancestry cases		AL161912.4 - AL161782.1		1.39	8e-06	serum alanine aminotransferase measurement, response to combination chemotherapy, acute lymphoblastic leukemia	Liu Y, Clin Pharmacol Ther, 2017	9951
504	9	rs114371248	82545908	G	A	0.95369	-0.01098	0.004487	0.013	0.953255	0.005977	0.006119	0.34	0.954127	-0.02745	0.006612	4.9e-05	0.953255	0.005977	0.006119	0.000172	9	82547046	82547046	rs267585	Liu Y	42751	Clin Pharmacol Ther	www.ncbi.nlm.nih.gov/pubmed/28090653	Genome-Wide Study Links PNPLA3 Variant With Elevated Hepatic Transaminase After Acute Lymphoblastic Leukemia Therapy.	Alanine aminotransferase (ALT) levels after remission induction therapy in actute lymphoblastic leukemia (ALL)	up to 488 European ancestry cases, up to 111 African American cases, up to 60 Hispanic cases, up to 56 other ancestry cases		AL161912.4 - AL161782.1		1.39	8e-06	serum alanine aminotransferase measurement, response to combination chemotherapy, acute lymphoblastic leukemia	Liu Y, Clin Pharmacol Ther, 2017	1138
505	9	rs7846746	16425640	T	C	0.856565	-0.00556	0.002674	0.036	0.859469	0.003766	0.003718	0.34	0.853638	-0.01522	0.003865	9.8e-05					9	16414506	16414506	rs76780579	Yucesoy B	42120	Toxicol Sci	www.ncbi.nlm.nih.gov/pubmed/25918132	Genome-Wide Association Study Identifies Novel Loci Associated With Diisocyanate-Induced Occupational Asthma.	Diisocyanate-induced asthma	74 European ancestry cases, 824 European ancestry controls		BNC2	0.001	34.08	1e-06	response to diisocyanate, asthma	Yucesoy B, Toxicol Sci, 2015	11134
506	9	rs3731257	21966221	G	A	0.924177	-0.01417	0.003548	6.1e-05	0.924874	-0.01175	0.004921	0.017	0.923474	-0.01809	0.005139	0.00041					9	21970916	21970916	rs3731249	Vijayakrishnan J	43199	Nat Commun	www.ncbi.nlm.nih.gov/pubmed/29632299	Genome-wide association study identifies susceptibility loci for B-cell childhood acute lymphoblastic leukemia.	Acute lymphoblastic leukemia in childhood (B cell precursor)	2,442 European ancestry cases, 14,609 European ancestry controls		AL359922.1, CDKN2A	NR	2.65	1e-27	B-cell acute lymphoblastic leukemia	Vijayakrishnan J, Nat Commun, 2018	4695
507	9	rs2157716	21950446	C	T	0.923774	-0.0148	0.003615	4.1e-05	0.92459	-0.01245	0.005029	0.014	0.922952	-0.01878	0.005221	0.00031	0.92459	-0.01245	0.005029	0.377	9	21970916	21970916	rs3731249	Vijayakrishnan J	43199	Nat Commun	www.ncbi.nlm.nih.gov/pubmed/29632299	Genome-wide association study identifies susceptibility loci for B-cell childhood acute lymphoblastic leukemia.	Acute lymphoblastic leukemia in childhood (B cell precursor)	2,442 European ancestry cases, 14,609 European ancestry controls		AL359922.1, CDKN2A	NR	2.65	1e-27	B-cell acute lymphoblastic leukemia	Vijayakrishnan J, Nat Commun, 2018	20470
508	9	rs67226702	21964463	T	A	0.926644	-0.01434	0.003615	7.1e-05	0.927145	-0.01182	0.005024	0.019	0.926138	-0.01809	0.005225	0.00049					9	21970916	21970916	rs3731249	Vijayakrishnan J	43199	Nat Commun	www.ncbi.nlm.nih.gov/pubmed/29632299	Genome-wide association study identifies susceptibility loci for B-cell childhood acute lymphoblastic leukemia.	Acute lymphoblastic leukemia in childhood (B cell precursor)	2,442 European ancestry cases, 14,609 European ancestry controls		AL359922.1, CDKN2A	NR	2.65	1e-27	B-cell acute lymphoblastic leukemia	Vijayakrishnan J, Nat Commun, 2018	6453
509	9	rs3731257	21966221	G	A	0.924177	-0.01417	0.003548	6.1e-05	0.924874	-0.01175	0.004921	0.017	0.923474	-0.01809	0.005139	0.00041					9	21984661	21984661	rs3731217	Vijayakrishnan J	43199	Nat Commun	www.ncbi.nlm.nih.gov/pubmed/29632299	Genome-wide association study identifies susceptibility loci for B-cell childhood acute lymphoblastic leukemia.	Acute lymphoblastic leukemia in childhood (B cell precursor)	2,442 European ancestry cases, 14,609 European ancestry controls		AL359922.1, CDKN2A	NR	1.42857	7e-14	B-cell acute lymphoblastic leukemia	Vijayakrishnan J, Nat Commun, 2018	18440
510	9	rs67226702	21964463	T	A	0.926644	-0.01434	0.003615	7.1e-05	0.927145	-0.01182	0.005024	0.019	0.926138	-0.01809	0.005225	0.00049					9	21984661	21984661	rs3731217	Vijayakrishnan J	43199	Nat Commun	www.ncbi.nlm.nih.gov/pubmed/29632299	Genome-wide association study identifies susceptibility loci for B-cell childhood acute lymphoblastic leukemia.	Acute lymphoblastic leukemia in childhood (B cell precursor)	2,442 European ancestry cases, 14,609 European ancestry controls		AL359922.1, CDKN2A	NR	1.42857	7e-14	B-cell acute lymphoblastic leukemia	Vijayakrishnan J, Nat Commun, 2018	20198
511	9	rs12002789	18303691	A	C	0.896694	-0.01237	0.003085	5.6e-05	0.898562	-0.01391	0.004314	0.0014	0.89481	-0.01113	0.004433	0.011	0.898562	-0.01391	0.004314	0.649	9	18300778	18300778	rs10963560	Szekely E	43212	Genet Epidemiol	www.ncbi.nlm.nih.gov/pubmed/29682794	Genetic associations with childhood brain growth, defined in two longitudinal cohorts.	Cerebral cortical growth	581 European ancestry individuals, 31 African American individuals, 8 Asian American individuals, 15 admixed individuals, 80 other ancestries individuals		ADAMTSL1	NR		5e-06	cerebral cortex growth measurement	Szekely E, Genet Epidemiol, 2018	2913
512	9	rs111630654	99267080	C	T	0.950152	-0.01595	0.004278	0.00019	0.951205	-0.00691	0.00594	0.24	0.949091	-0.02441	0.006191	6.4e-05	0.951205	-0.00691	0.00594	0.0389	9	99254440	99254440	rs7867618	Lee JJ	43304	Nat Genet	www.ncbi.nlm.nih.gov/pubmed/30038396	Gene discovery and polygenic prediction from a genome-wide association study of educational attainment in 1.1 million individuals.	Cognitive performance (MTAG)	402,382 European ancestry individuals		CDC14B	0.8108	0.0238	4e-16	cognitive function measurement	Lee JJ, Nat Genet, 2018	12640
513	9	rs111630654	99267080	C	T	0.950152	-0.01595	0.004278	0.00019	0.951205	-0.00691	0.00594	0.24	0.949091	-0.02441	0.006191	6.4e-05	0.951205	-0.00691	0.00594	0.0389	9	99259251	99259251	rs10761086	Davies G	43249	Nat Commun	www.ncbi.nlm.nih.gov/pubmed/29844566	Study of 300,486 individuals identifies 148 independent genetic loci influencing general cognitive function.	General cognitive ability	up to 300,486 European ancestry individuals		CDC14B	NR	4.451	9e-06	intelligence	Davies G, Nat Commun, 2018	7829
514	9	rs111630654	99267080	C	T	0.950152	-0.01595	0.004278	0.00019	0.951205	-0.00691	0.00594	0.24	0.949091	-0.02441	0.006191	6.4e-05	0.951205	-0.00691	0.00594	0.0389	9	99252464	99252464	rs1057687	Savage JE	43276	Nat Genet	www.ncbi.nlm.nih.gov/pubmed/29942086	Genome-wide association meta-analysis in 269,867 individuals identifies new genetic and functional links to intelligence.	Intelligence	269,867 European ancestry individuals		HABP4	NR	5.61	2e-08	intelligence	Savage JE, Nat Genet, 2018	14616
515	9	rs12002789	18303691	A	C	0.896694	-0.01237	0.003085	5.6e-05	0.898562	-0.01391	0.004314	0.0014	0.89481	-0.01113	0.004433	0.011	0.898562	-0.01391	0.004314	0.649	9	18290857	18290857	rs7862648	Erlangsen A	43328	Mol Psychiatry	www.ncbi.nlm.nih.gov/pubmed/30116032	Genetics of suicide attempts in individuals with and without mental disorders: a population-based genome-wide association study.	Suicide attempts	6,024 European ancestry cases, 44,240 European ancestry controls		ADAMTSL1	0.7813	1.1212	1e-06	attempted suicide	Erlangsen A, Mol Psychiatry, 2018	12834
516	9	rs12002789	18303691	A	C	0.896694	-0.01237	0.003085	5.6e-05	0.898562	-0.01391	0.004314	0.0014	0.89481	-0.01113	0.004433	0.011	0.898562	-0.01391	0.004314	0.649	9	18290857	18290857	rs7862648	Erlangsen A	43328	Mol Psychiatry	www.ncbi.nlm.nih.gov/pubmed/30116032	Genetics of suicide attempts in individuals with and without mental disorders: a population-based genome-wide association study.	Suicide attempts	6,024 European ancestry cases, 44,240 European ancestry controls		ADAMTSL1	0.2187	1.1281	8e-07	attempted suicide	Erlangsen A, Mol Psychiatry, 2018	12834
517	9	rs13301993	139845678	T	A	0.766883	-0.00972	0.00224	1.2e-05	0.771045	-0.00841	0.003097	0.0072	0.762688	-0.01125	0.003255	0.00035	0.771045	-0.00841	0.003097	0.521	9	140000000	140000000	rs12379667	Emilsson V	43314	Science	www.ncbi.nlm.nih.gov/pubmed/30072576	Co-regulatory networks of human serum proteins link genetics to disease.	Blood protein levels	3,200 European ancestry individuals		LCN12 - PRR31	0.523	0.138	6e-09	blood protein measurement	Emilsson V, Science, 2018	14276
518	9	rs13294373	139854256	T	A	0.789033	-0.00943	0.002343	5.1e-05	0.793471	-0.00995	0.003266	0.0025	0.784559	-0.00916	0.003378	0.0054	0.793471	-0.00995	0.003266	0.865	9	140000000	140000000	rs12379667	Emilsson V	43314	Science	www.ncbi.nlm.nih.gov/pubmed/30072576	Co-regulatory networks of human serum proteins link genetics to disease.	Blood protein levels	3,200 European ancestry individuals		LCN12 - PRR31	0.523	0.138	6e-09	blood protein measurement	Emilsson V, Science, 2018	5698
519	9	9:139845691	139845691	C	T	0.820886	-0.00992	0.00248	5.5e-05	0.823543	-0.0078	0.003441	0.025	0.818208	-0.01148	0.003592	0.00087	0.823543	-0.0078	0.003441	0.454	9	140000000	140000000	rs12379667	Emilsson V	43314	Science	www.ncbi.nlm.nih.gov/pubmed/30072576	Co-regulatory networks of human serum proteins link genetics to disease.	Blood protein levels	3,200 European ancestry individuals		LCN12 - PRR31	0.523	0.138	6e-09	blood protein measurement	Emilsson V, Science, 2018	14263
520	9	rs13301994	139846292	A	G	0.82125	-0.01006	0.00248	4.3e-05	0.823934	-0.00806	0.003443	0.021	0.818545	-0.01154	0.003591	0.00082	0.823934	-0.00806	0.003443	0.48	9	140000000	140000000	rs12379667	Emilsson V	43314	Science	www.ncbi.nlm.nih.gov/pubmed/30072576	Co-regulatory networks of human serum proteins link genetics to disease.	Blood protein levels	3,200 European ancestry individuals		LCN12 - PRR31	0.523	0.138	6e-09	blood protein measurement	Emilsson V, Science, 2018	13662
521	9	rs12551097	139846131	T	G	0.829184	-0.00979	0.002526	9.5e-05	0.831731	-0.00679	0.003508	0.056	0.826615	-0.0123	0.003654	0.00042	0.831731	-0.00679	0.003508	0.27	9	140000000	140000000	rs12379667	Emilsson V	43314	Science	www.ncbi.nlm.nih.gov/pubmed/30072576	Co-regulatory networks of human serum proteins link genetics to disease.	Blood protein levels	3,200 European ancestry individuals		LCN12 - PRR31	0.523	0.138	6e-09	blood protein measurement	Emilsson V, Science, 2018	13823
522	9	rs12551078	139846002	T	C	0.821694	-0.00999	0.002486	5.1e-05	0.824407	-0.00816	0.003452	0.02	0.818958	-0.01127	0.003598	0.0011	0.824407	-0.00816	0.003452	0.527	9	140000000	140000000	rs12379667	Emilsson V	43314	Science	www.ncbi.nlm.nih.gov/pubmed/30072576	Co-regulatory networks of human serum proteins link genetics to disease.	Blood protein levels	3,200 European ancestry individuals		LCN12 - PRR31	0.523	0.138	6e-09	blood protein measurement	Emilsson V, Science, 2018	13952
523	9	rs13283724	139847089	G	C	0.818251	-0.00964	0.002467	8.1e-05	0.821518	-0.00753	0.003432	0.031	0.814958	-0.01134	0.003562	0.00092	0.821518	-0.00753	0.003432	0.436	9	140000000	140000000	rs12379667	Emilsson V	43314	Science	www.ncbi.nlm.nih.gov/pubmed/30072576	Co-regulatory networks of human serum proteins link genetics to disease.	Blood protein levels	3,200 European ancestry individuals		LCN12 - PRR31	0.523	0.138	6e-09	blood protein measurement	Emilsson V, Science, 2018	12865
524	9	9:139114308	139114308	T	C	0.736607	-0.00543	0.002137	0.012	0.733333	0.002736	0.002924	0.35	0.739907	-0.01285	0.003139	5e-05	0.733333	0.002736	0.002924	0.000233	9	139000000	139000000	rs12378344	Emilsson V	43314	Science	www.ncbi.nlm.nih.gov/pubmed/30072576	Co-regulatory networks of human serum proteins link genetics to disease.	Blood protein levels	3,200 European ancestry individuals		LHX3	0.476	0.262	6e-26	blood protein measurement	Emilsson V, Science, 2018	20137
525	9	rs7856532	91984571	T	G	0.579174	-0.00666	0.001891	0.00034	0.590714	-0.01076	0.002606	3.3e-05	0.56754	-0.00343	0.00276	0.18					9	91994433	91994433	rs45464494	Emilsson V	43314	Science	www.ncbi.nlm.nih.gov/pubmed/30072576	Co-regulatory networks of human serum proteins link genetics to disease.	Blood protein levels	3,200 European ancestry individuals		SEMA4D	0.929	1.278	2e-187	blood protein measurement	Emilsson V, Science, 2018	9862
526	9	rs12551078	139846002	T	C	0.821694	-0.00999	0.002486	5.1e-05	0.824407	-0.00816	0.003452	0.02	0.818958	-0.01127	0.003598	0.0011	0.824407	-0.00816	0.003452	0.527	9	140000000	140000000	rs11790360	Emilsson V	43314	Science	www.ncbi.nlm.nih.gov/pubmed/30072576	Co-regulatory networks of human serum proteins link genetics to disease.	Blood protein levels	3,200 European ancestry individuals		PRR31	0.52359375	0.318914	1e-38	blood protein measurement	Emilsson V, Science, 2018	20245
527	9	rs13301993	139845678	T	A	0.766883	-0.00972	0.00224	1.2e-05	0.771045	-0.00841	0.003097	0.0072	0.762688	-0.01125	0.003255	0.00035	0.771045	-0.00841	0.003097	0.521	9	140000000	140000000	rs11790360	Emilsson V	43314	Science	www.ncbi.nlm.nih.gov/pubmed/30072576	Co-regulatory networks of human serum proteins link genetics to disease.	Blood protein levels	3,200 European ancestry individuals		PRR31	0.52359375	0.318914	1e-38	blood protein measurement	Emilsson V, Science, 2018	20569
528	9	9:139845691	139845691	C	T	0.820886	-0.00992	0.00248	5.5e-05	0.823543	-0.0078	0.003441	0.025	0.818208	-0.01148	0.003592	0.00087	0.823543	-0.0078	0.003441	0.454	9	140000000	140000000	rs11790360	Emilsson V	43314	Science	www.ncbi.nlm.nih.gov/pubmed/30072576	Co-regulatory networks of human serum proteins link genetics to disease.	Blood protein levels	3,200 European ancestry individuals		PRR31	0.52359375	0.318914	1e-38	blood protein measurement	Emilsson V, Science, 2018	20556
529	9	rs12551097	139846131	T	G	0.829184	-0.00979	0.002526	9.5e-05	0.831731	-0.00679	0.003508	0.056	0.826615	-0.0123	0.003654	0.00042	0.831731	-0.00679	0.003508	0.27	9	140000000	140000000	rs11790360	Emilsson V	43314	Science	www.ncbi.nlm.nih.gov/pubmed/30072576	Co-regulatory networks of human serum proteins link genetics to disease.	Blood protein levels	3,200 European ancestry individuals		PRR31	0.52359375	0.318914	1e-38	blood protein measurement	Emilsson V, Science, 2018	20116
530	9	rs13301994	139846292	A	G	0.82125	-0.01006	0.00248	4.3e-05	0.823934	-0.00806	0.003443	0.021	0.818545	-0.01154	0.003591	0.00082	0.823934	-0.00806	0.003443	0.48	9	140000000	140000000	rs11790360	Emilsson V	43314	Science	www.ncbi.nlm.nih.gov/pubmed/30072576	Co-regulatory networks of human serum proteins link genetics to disease.	Blood protein levels	3,200 European ancestry individuals		PRR31	0.52359375	0.318914	1e-38	blood protein measurement	Emilsson V, Science, 2018	19955
531	9	rs13294373	139854256	T	A	0.789033	-0.00943	0.002343	5.1e-05	0.793471	-0.00995	0.003266	0.0025	0.784559	-0.00916	0.003378	0.0054	0.793471	-0.00995	0.003266	0.865	9	140000000	140000000	rs11790360	Emilsson V	43314	Science	www.ncbi.nlm.nih.gov/pubmed/30072576	Co-regulatory networks of human serum proteins link genetics to disease.	Blood protein levels	3,200 European ancestry individuals		PRR31	0.52359375	0.318914	1e-38	blood protein measurement	Emilsson V, Science, 2018	11991
532	9	rs13283724	139847089	G	C	0.818251	-0.00964	0.002467	8.1e-05	0.821518	-0.00753	0.003432	0.031	0.814958	-0.01134	0.003562	0.00092	0.821518	-0.00753	0.003432	0.436	9	140000000	140000000	rs11790360	Emilsson V	43314	Science	www.ncbi.nlm.nih.gov/pubmed/30072576	Co-regulatory networks of human serum proteins link genetics to disease.	Blood protein levels	3,200 European ancestry individuals		PRR31	0.52359375	0.318914	1e-38	blood protein measurement	Emilsson V, Science, 2018	19158
533	9	rs12551078	139846002	T	C	0.821694	-0.00999	0.002486	5.1e-05	0.824407	-0.00816	0.003452	0.02	0.818958	-0.01127	0.003598	0.0011	0.824407	-0.00816	0.003452	0.527	9	140000000	140000000	rs11790360	Emilsson V	43314	Science	www.ncbi.nlm.nih.gov/pubmed/30072576	Co-regulatory networks of human serum proteins link genetics to disease.	Blood protein levels	3,200 European ancestry individuals		PRR31	0.52359375	0.179636	2e-13	blood protein measurement	Emilsson V, Science, 2018	20245
534	9	rs13283724	139847089	G	C	0.818251	-0.00964	0.002467	8.1e-05	0.821518	-0.00753	0.003432	0.031	0.814958	-0.01134	0.003562	0.00092	0.821518	-0.00753	0.003432	0.436	9	140000000	140000000	rs11790360	Emilsson V	43314	Science	www.ncbi.nlm.nih.gov/pubmed/30072576	Co-regulatory networks of human serum proteins link genetics to disease.	Blood protein levels	3,200 European ancestry individuals		PRR31	0.52359375	0.179636	2e-13	blood protein measurement	Emilsson V, Science, 2018	19158
535	9	rs13301993	139845678	T	A	0.766883	-0.00972	0.00224	1.2e-05	0.771045	-0.00841	0.003097	0.0072	0.762688	-0.01125	0.003255	0.00035	0.771045	-0.00841	0.003097	0.521	9	140000000	140000000	rs11790360	Emilsson V	43314	Science	www.ncbi.nlm.nih.gov/pubmed/30072576	Co-regulatory networks of human serum proteins link genetics to disease.	Blood protein levels	3,200 European ancestry individuals		PRR31	0.52359375	0.179636	2e-13	blood protein measurement	Emilsson V, Science, 2018	20569
536	9	rs13301994	139846292	A	G	0.82125	-0.01006	0.00248	4.3e-05	0.823934	-0.00806	0.003443	0.021	0.818545	-0.01154	0.003591	0.00082	0.823934	-0.00806	0.003443	0.48	9	140000000	140000000	rs11790360	Emilsson V	43314	Science	www.ncbi.nlm.nih.gov/pubmed/30072576	Co-regulatory networks of human serum proteins link genetics to disease.	Blood protein levels	3,200 European ancestry individuals		PRR31	0.52359375	0.179636	2e-13	blood protein measurement	Emilsson V, Science, 2018	19955
537	9	rs13294373	139854256	T	A	0.789033	-0.00943	0.002343	5.1e-05	0.793471	-0.00995	0.003266	0.0025	0.784559	-0.00916	0.003378	0.0054	0.793471	-0.00995	0.003266	0.865	9	140000000	140000000	rs11790360	Emilsson V	43314	Science	www.ncbi.nlm.nih.gov/pubmed/30072576	Co-regulatory networks of human serum proteins link genetics to disease.	Blood protein levels	3,200 European ancestry individuals		PRR31	0.52359375	0.179636	2e-13	blood protein measurement	Emilsson V, Science, 2018	11991
538	9	9:139845691	139845691	C	T	0.820886	-0.00992	0.00248	5.5e-05	0.823543	-0.0078	0.003441	0.025	0.818208	-0.01148	0.003592	0.00087	0.823543	-0.0078	0.003441	0.454	9	140000000	140000000	rs11790360	Emilsson V	43314	Science	www.ncbi.nlm.nih.gov/pubmed/30072576	Co-regulatory networks of human serum proteins link genetics to disease.	Blood protein levels	3,200 European ancestry individuals		PRR31	0.52359375	0.179636	2e-13	blood protein measurement	Emilsson V, Science, 2018	20556
539	9	rs12551097	139846131	T	G	0.829184	-0.00979	0.002526	9.5e-05	0.831731	-0.00679	0.003508	0.056	0.826615	-0.0123	0.003654	0.00042	0.831731	-0.00679	0.003508	0.27	9	140000000	140000000	rs11790360	Emilsson V	43314	Science	www.ncbi.nlm.nih.gov/pubmed/30072576	Co-regulatory networks of human serum proteins link genetics to disease.	Blood protein levels	3,200 European ancestry individuals		PRR31	0.52359375	0.179636	2e-13	blood protein measurement	Emilsson V, Science, 2018	20116
540	9	rs12551097	139846131	T	G	0.829184	-0.00979	0.002526	9.5e-05	0.831731	-0.00679	0.003508	0.056	0.826615	-0.0123	0.003654	0.00042	0.831731	-0.00679	0.003508	0.27	9	140000000	140000000	rs11790360	Emilsson V	43314	Science	www.ncbi.nlm.nih.gov/pubmed/30072576	Co-regulatory networks of human serum proteins link genetics to disease.	Blood protein levels	3,200 European ancestry individuals		PRR31	0.52359375	0.150838	1e-09	blood protein measurement	Emilsson V, Science, 2018	20116
541	9	rs12551078	139846002	T	C	0.821694	-0.00999	0.002486	5.1e-05	0.824407	-0.00816	0.003452	0.02	0.818958	-0.01127	0.003598	0.0011	0.824407	-0.00816	0.003452	0.527	9	140000000	140000000	rs11790360	Emilsson V	43314	Science	www.ncbi.nlm.nih.gov/pubmed/30072576	Co-regulatory networks of human serum proteins link genetics to disease.	Blood protein levels	3,200 European ancestry individuals		PRR31	0.52359375	0.150838	1e-09	blood protein measurement	Emilsson V, Science, 2018	20245
542	9	rs13294373	139854256	T	A	0.789033	-0.00943	0.002343	5.1e-05	0.793471	-0.00995	0.003266	0.0025	0.784559	-0.00916	0.003378	0.0054	0.793471	-0.00995	0.003266	0.865	9	140000000	140000000	rs11790360	Emilsson V	43314	Science	www.ncbi.nlm.nih.gov/pubmed/30072576	Co-regulatory networks of human serum proteins link genetics to disease.	Blood protein levels	3,200 European ancestry individuals		PRR31	0.52359375	0.150838	1e-09	blood protein measurement	Emilsson V, Science, 2018	11991
543	9	rs13301993	139845678	T	A	0.766883	-0.00972	0.00224	1.2e-05	0.771045	-0.00841	0.003097	0.0072	0.762688	-0.01125	0.003255	0.00035	0.771045	-0.00841	0.003097	0.521	9	140000000	140000000	rs11790360	Emilsson V	43314	Science	www.ncbi.nlm.nih.gov/pubmed/30072576	Co-regulatory networks of human serum proteins link genetics to disease.	Blood protein levels	3,200 European ancestry individuals		PRR31	0.52359375	0.150838	1e-09	blood protein measurement	Emilsson V, Science, 2018	20569
544	9	rs13283724	139847089	G	C	0.818251	-0.00964	0.002467	8.1e-05	0.821518	-0.00753	0.003432	0.031	0.814958	-0.01134	0.003562	0.00092	0.821518	-0.00753	0.003432	0.436	9	140000000	140000000	rs11790360	Emilsson V	43314	Science	www.ncbi.nlm.nih.gov/pubmed/30072576	Co-regulatory networks of human serum proteins link genetics to disease.	Blood protein levels	3,200 European ancestry individuals		PRR31	0.52359375	0.150838	1e-09	blood protein measurement	Emilsson V, Science, 2018	19158
545	9	9:139845691	139845691	C	T	0.820886	-0.00992	0.00248	5.5e-05	0.823543	-0.0078	0.003441	0.025	0.818208	-0.01148	0.003592	0.00087	0.823543	-0.0078	0.003441	0.454	9	140000000	140000000	rs11790360	Emilsson V	43314	Science	www.ncbi.nlm.nih.gov/pubmed/30072576	Co-regulatory networks of human serum proteins link genetics to disease.	Blood protein levels	3,200 European ancestry individuals		PRR31	0.52359375	0.150838	1e-09	blood protein measurement	Emilsson V, Science, 2018	20556
546	9	rs13301994	139846292	A	G	0.82125	-0.01006	0.00248	4.3e-05	0.823934	-0.00806	0.003443	0.021	0.818545	-0.01154	0.003591	0.00082	0.823934	-0.00806	0.003443	0.48	9	140000000	140000000	rs11790360	Emilsson V	43314	Science	www.ncbi.nlm.nih.gov/pubmed/30072576	Co-regulatory networks of human serum proteins link genetics to disease.	Blood protein levels	3,200 European ancestry individuals		PRR31	0.52359375	0.150838	1e-09	blood protein measurement	Emilsson V, Science, 2018	19955
547	9	rs13283724	139847089	G	C	0.818251	-0.00964	0.002467	8.1e-05	0.821518	-0.00753	0.003432	0.031	0.814958	-0.01134	0.003562	0.00092	0.821518	-0.00753	0.003432	0.436	9	140000000	140000000	rs11790360	Emilsson V	43314	Science	www.ncbi.nlm.nih.gov/pubmed/30072576	Co-regulatory networks of human serum proteins link genetics to disease.	Blood protein levels	3,200 European ancestry individuals		PRR31	0.52359375	0.149578	1e-09	blood protein measurement	Emilsson V, Science, 2018	19158
548	9	9:139845691	139845691	C	T	0.820886	-0.00992	0.00248	5.5e-05	0.823543	-0.0078	0.003441	0.025	0.818208	-0.01148	0.003592	0.00087	0.823543	-0.0078	0.003441	0.454	9	140000000	140000000	rs11790360	Emilsson V	43314	Science	www.ncbi.nlm.nih.gov/pubmed/30072576	Co-regulatory networks of human serum proteins link genetics to disease.	Blood protein levels	3,200 European ancestry individuals		PRR31	0.52359375	0.149578	1e-09	blood protein measurement	Emilsson V, Science, 2018	20556
549	9	rs12551097	139846131	T	G	0.829184	-0.00979	0.002526	9.5e-05	0.831731	-0.00679	0.003508	0.056	0.826615	-0.0123	0.003654	0.00042	0.831731	-0.00679	0.003508	0.27	9	140000000	140000000	rs11790360	Emilsson V	43314	Science	www.ncbi.nlm.nih.gov/pubmed/30072576	Co-regulatory networks of human serum proteins link genetics to disease.	Blood protein levels	3,200 European ancestry individuals		PRR31	0.52359375	0.149578	1e-09	blood protein measurement	Emilsson V, Science, 2018	20116
550	9	rs13294373	139854256	T	A	0.789033	-0.00943	0.002343	5.1e-05	0.793471	-0.00995	0.003266	0.0025	0.784559	-0.00916	0.003378	0.0054	0.793471	-0.00995	0.003266	0.865	9	140000000	140000000	rs11790360	Emilsson V	43314	Science	www.ncbi.nlm.nih.gov/pubmed/30072576	Co-regulatory networks of human serum proteins link genetics to disease.	Blood protein levels	3,200 European ancestry individuals		PRR31	0.52359375	0.149578	1e-09	blood protein measurement	Emilsson V, Science, 2018	11991
551	9	rs13301993	139845678	T	A	0.766883	-0.00972	0.00224	1.2e-05	0.771045	-0.00841	0.003097	0.0072	0.762688	-0.01125	0.003255	0.00035	0.771045	-0.00841	0.003097	0.521	9	140000000	140000000	rs11790360	Emilsson V	43314	Science	www.ncbi.nlm.nih.gov/pubmed/30072576	Co-regulatory networks of human serum proteins link genetics to disease.	Blood protein levels	3,200 European ancestry individuals		PRR31	0.52359375	0.149578	1e-09	blood protein measurement	Emilsson V, Science, 2018	20569
552	9	rs13301994	139846292	A	G	0.82125	-0.01006	0.00248	4.3e-05	0.823934	-0.00806	0.003443	0.021	0.818545	-0.01154	0.003591	0.00082	0.823934	-0.00806	0.003443	0.48	9	140000000	140000000	rs11790360	Emilsson V	43314	Science	www.ncbi.nlm.nih.gov/pubmed/30072576	Co-regulatory networks of human serum proteins link genetics to disease.	Blood protein levels	3,200 European ancestry individuals		PRR31	0.52359375	0.149578	1e-09	blood protein measurement	Emilsson V, Science, 2018	19955
553	9	rs12551078	139846002	T	C	0.821694	-0.00999	0.002486	5.1e-05	0.824407	-0.00816	0.003452	0.02	0.818958	-0.01127	0.003598	0.0011	0.824407	-0.00816	0.003452	0.527	9	140000000	140000000	rs11790360	Emilsson V	43314	Science	www.ncbi.nlm.nih.gov/pubmed/30072576	Co-regulatory networks of human serum proteins link genetics to disease.	Blood protein levels	3,200 European ancestry individuals		PRR31	0.52359375	0.149578	1e-09	blood protein measurement	Emilsson V, Science, 2018	20245
554	9	9:139845691	139845691	C	T	0.820886	-0.00992	0.00248	5.5e-05	0.823543	-0.0078	0.003441	0.025	0.818208	-0.01148	0.003592	0.00087	0.823543	-0.0078	0.003441	0.454	9	140000000	140000000	rs12379667	Emilsson V	43314	Science	www.ncbi.nlm.nih.gov/pubmed/30072576	Co-regulatory networks of human serum proteins link genetics to disease.	Blood protein levels	3,200 European ancestry individuals		LCN12 - PRR31	0.52328125	0.320395	3e-39	blood protein measurement	Emilsson V, Science, 2018	14263
555	9	rs13283724	139847089	G	C	0.818251	-0.00964	0.002467	8.1e-05	0.821518	-0.00753	0.003432	0.031	0.814958	-0.01134	0.003562	0.00092	0.821518	-0.00753	0.003432	0.436	9	140000000	140000000	rs12379667	Emilsson V	43314	Science	www.ncbi.nlm.nih.gov/pubmed/30072576	Co-regulatory networks of human serum proteins link genetics to disease.	Blood protein levels	3,200 European ancestry individuals		LCN12 - PRR31	0.52328125	0.320395	3e-39	blood protein measurement	Emilsson V, Science, 2018	12865
556	9	rs13301993	139845678	T	A	0.766883	-0.00972	0.00224	1.2e-05	0.771045	-0.00841	0.003097	0.0072	0.762688	-0.01125	0.003255	0.00035	0.771045	-0.00841	0.003097	0.521	9	140000000	140000000	rs12379667	Emilsson V	43314	Science	www.ncbi.nlm.nih.gov/pubmed/30072576	Co-regulatory networks of human serum proteins link genetics to disease.	Blood protein levels	3,200 European ancestry individuals		LCN12 - PRR31	0.52328125	0.320395	3e-39	blood protein measurement	Emilsson V, Science, 2018	14276
557	9	rs12551097	139846131	T	G	0.829184	-0.00979	0.002526	9.5e-05	0.831731	-0.00679	0.003508	0.056	0.826615	-0.0123	0.003654	0.00042	0.831731	-0.00679	0.003508	0.27	9	140000000	140000000	rs12379667	Emilsson V	43314	Science	www.ncbi.nlm.nih.gov/pubmed/30072576	Co-regulatory networks of human serum proteins link genetics to disease.	Blood protein levels	3,200 European ancestry individuals		LCN12 - PRR31	0.52328125	0.320395	3e-39	blood protein measurement	Emilsson V, Science, 2018	13823
558	9	rs12551078	139846002	T	C	0.821694	-0.00999	0.002486	5.1e-05	0.824407	-0.00816	0.003452	0.02	0.818958	-0.01127	0.003598	0.0011	0.824407	-0.00816	0.003452	0.527	9	140000000	140000000	rs12379667	Emilsson V	43314	Science	www.ncbi.nlm.nih.gov/pubmed/30072576	Co-regulatory networks of human serum proteins link genetics to disease.	Blood protein levels	3,200 European ancestry individuals		LCN12 - PRR31	0.52328125	0.320395	3e-39	blood protein measurement	Emilsson V, Science, 2018	13952
559	9	rs13294373	139854256	T	A	0.789033	-0.00943	0.002343	5.1e-05	0.793471	-0.00995	0.003266	0.0025	0.784559	-0.00916	0.003378	0.0054	0.793471	-0.00995	0.003266	0.865	9	140000000	140000000	rs12379667	Emilsson V	43314	Science	www.ncbi.nlm.nih.gov/pubmed/30072576	Co-regulatory networks of human serum proteins link genetics to disease.	Blood protein levels	3,200 European ancestry individuals		LCN12 - PRR31	0.52328125	0.320395	3e-39	blood protein measurement	Emilsson V, Science, 2018	5698
560	9	rs13301994	139846292	A	G	0.82125	-0.01006	0.00248	4.3e-05	0.823934	-0.00806	0.003443	0.021	0.818545	-0.01154	0.003591	0.00082	0.823934	-0.00806	0.003443	0.48	9	140000000	140000000	rs12379667	Emilsson V	43314	Science	www.ncbi.nlm.nih.gov/pubmed/30072576	Co-regulatory networks of human serum proteins link genetics to disease.	Blood protein levels	3,200 European ancestry individuals		LCN12 - PRR31	0.52328125	0.320395	3e-39	blood protein measurement	Emilsson V, Science, 2018	13662
561	9	rs12551097	139846131	T	G	0.829184	-0.00979	0.002526	9.5e-05	0.831731	-0.00679	0.003508	0.056	0.826615	-0.0123	0.003654	0.00042	0.831731	-0.00679	0.003508	0.27	9	140000000	140000000	rs12379667	Emilsson V	43314	Science	www.ncbi.nlm.nih.gov/pubmed/30072576	Co-regulatory networks of human serum proteins link genetics to disease.	Blood protein levels	3,200 European ancestry individuals		LCN12 - PRR31	0.52328125	0.301415	7e-36	blood protein measurement	Emilsson V, Science, 2018	13823
562	9	rs13301993	139845678	T	A	0.766883	-0.00972	0.00224	1.2e-05	0.771045	-0.00841	0.003097	0.0072	0.762688	-0.01125	0.003255	0.00035	0.771045	-0.00841	0.003097	0.521	9	140000000	140000000	rs12379667	Emilsson V	43314	Science	www.ncbi.nlm.nih.gov/pubmed/30072576	Co-regulatory networks of human serum proteins link genetics to disease.	Blood protein levels	3,200 European ancestry individuals		LCN12 - PRR31	0.52328125	0.301415	7e-36	blood protein measurement	Emilsson V, Science, 2018	14276
563	9	rs12551078	139846002	T	C	0.821694	-0.00999	0.002486	5.1e-05	0.824407	-0.00816	0.003452	0.02	0.818958	-0.01127	0.003598	0.0011	0.824407	-0.00816	0.003452	0.527	9	140000000	140000000	rs12379667	Emilsson V	43314	Science	www.ncbi.nlm.nih.gov/pubmed/30072576	Co-regulatory networks of human serum proteins link genetics to disease.	Blood protein levels	3,200 European ancestry individuals		LCN12 - PRR31	0.52328125	0.301415	7e-36	blood protein measurement	Emilsson V, Science, 2018	13952
564	9	rs13294373	139854256	T	A	0.789033	-0.00943	0.002343	5.1e-05	0.793471	-0.00995	0.003266	0.0025	0.784559	-0.00916	0.003378	0.0054	0.793471	-0.00995	0.003266	0.865	9	140000000	140000000	rs12379667	Emilsson V	43314	Science	www.ncbi.nlm.nih.gov/pubmed/30072576	Co-regulatory networks of human serum proteins link genetics to disease.	Blood protein levels	3,200 European ancestry individuals		LCN12 - PRR31	0.52328125	0.301415	7e-36	blood protein measurement	Emilsson V, Science, 2018	5698
565	9	rs13301994	139846292	A	G	0.82125	-0.01006	0.00248	4.3e-05	0.823934	-0.00806	0.003443	0.021	0.818545	-0.01154	0.003591	0.00082	0.823934	-0.00806	0.003443	0.48	9	140000000	140000000	rs12379667	Emilsson V	43314	Science	www.ncbi.nlm.nih.gov/pubmed/30072576	Co-regulatory networks of human serum proteins link genetics to disease.	Blood protein levels	3,200 European ancestry individuals		LCN12 - PRR31	0.52328125	0.301415	7e-36	blood protein measurement	Emilsson V, Science, 2018	13662
566	9	rs13283724	139847089	G	C	0.818251	-0.00964	0.002467	8.1e-05	0.821518	-0.00753	0.003432	0.031	0.814958	-0.01134	0.003562	0.00092	0.821518	-0.00753	0.003432	0.436	9	140000000	140000000	rs12379667	Emilsson V	43314	Science	www.ncbi.nlm.nih.gov/pubmed/30072576	Co-regulatory networks of human serum proteins link genetics to disease.	Blood protein levels	3,200 European ancestry individuals		LCN12 - PRR31	0.52328125	0.301415	7e-36	blood protein measurement	Emilsson V, Science, 2018	12865
567	9	9:139845691	139845691	C	T	0.820886	-0.00992	0.00248	5.5e-05	0.823543	-0.0078	0.003441	0.025	0.818208	-0.01148	0.003592	0.00087	0.823543	-0.0078	0.003441	0.454	9	140000000	140000000	rs12379667	Emilsson V	43314	Science	www.ncbi.nlm.nih.gov/pubmed/30072576	Co-regulatory networks of human serum proteins link genetics to disease.	Blood protein levels	3,200 European ancestry individuals		LCN12 - PRR31	0.52328125	0.301415	7e-36	blood protein measurement	Emilsson V, Science, 2018	14263
568	9	rs13294373	139854256	T	A	0.789033	-0.00943	0.002343	5.1e-05	0.793471	-0.00995	0.003266	0.0025	0.784559	-0.00916	0.003378	0.0054	0.793471	-0.00995	0.003266	0.865	9	140000000	140000000	rs12379667	Emilsson V	43314	Science	www.ncbi.nlm.nih.gov/pubmed/30072576	Co-regulatory networks of human serum proteins link genetics to disease.	Blood protein levels	3,200 European ancestry individuals		LCN12 - PRR31	0.52328125	0.183568	4e-14	blood protein measurement	Emilsson V, Science, 2018	5698
569	9	rs13301994	139846292	A	G	0.82125	-0.01006	0.00248	4.3e-05	0.823934	-0.00806	0.003443	0.021	0.818545	-0.01154	0.003591	0.00082	0.823934	-0.00806	0.003443	0.48	9	140000000	140000000	rs12379667	Emilsson V	43314	Science	www.ncbi.nlm.nih.gov/pubmed/30072576	Co-regulatory networks of human serum proteins link genetics to disease.	Blood protein levels	3,200 European ancestry individuals		LCN12 - PRR31	0.52328125	0.183568	4e-14	blood protein measurement	Emilsson V, Science, 2018	13662
570	9	rs12551078	139846002	T	C	0.821694	-0.00999	0.002486	5.1e-05	0.824407	-0.00816	0.003452	0.02	0.818958	-0.01127	0.003598	0.0011	0.824407	-0.00816	0.003452	0.527	9	140000000	140000000	rs12379667	Emilsson V	43314	Science	www.ncbi.nlm.nih.gov/pubmed/30072576	Co-regulatory networks of human serum proteins link genetics to disease.	Blood protein levels	3,200 European ancestry individuals		LCN12 - PRR31	0.52328125	0.183568	4e-14	blood protein measurement	Emilsson V, Science, 2018	13952
571	9	rs13283724	139847089	G	C	0.818251	-0.00964	0.002467	8.1e-05	0.821518	-0.00753	0.003432	0.031	0.814958	-0.01134	0.003562	0.00092	0.821518	-0.00753	0.003432	0.436	9	140000000	140000000	rs12379667	Emilsson V	43314	Science	www.ncbi.nlm.nih.gov/pubmed/30072576	Co-regulatory networks of human serum proteins link genetics to disease.	Blood protein levels	3,200 European ancestry individuals		LCN12 - PRR31	0.52328125	0.183568	4e-14	blood protein measurement	Emilsson V, Science, 2018	12865
572	9	rs12551097	139846131	T	G	0.829184	-0.00979	0.002526	9.5e-05	0.831731	-0.00679	0.003508	0.056	0.826615	-0.0123	0.003654	0.00042	0.831731	-0.00679	0.003508	0.27	9	140000000	140000000	rs12379667	Emilsson V	43314	Science	www.ncbi.nlm.nih.gov/pubmed/30072576	Co-regulatory networks of human serum proteins link genetics to disease.	Blood protein levels	3,200 European ancestry individuals		LCN12 - PRR31	0.52328125	0.183568	4e-14	blood protein measurement	Emilsson V, Science, 2018	13823
573	9	9:139845691	139845691	C	T	0.820886	-0.00992	0.00248	5.5e-05	0.823543	-0.0078	0.003441	0.025	0.818208	-0.01148	0.003592	0.00087	0.823543	-0.0078	0.003441	0.454	9	140000000	140000000	rs12379667	Emilsson V	43314	Science	www.ncbi.nlm.nih.gov/pubmed/30072576	Co-regulatory networks of human serum proteins link genetics to disease.	Blood protein levels	3,200 European ancestry individuals		LCN12 - PRR31	0.52328125	0.183568	4e-14	blood protein measurement	Emilsson V, Science, 2018	14263
574	9	rs13301993	139845678	T	A	0.766883	-0.00972	0.00224	1.2e-05	0.771045	-0.00841	0.003097	0.0072	0.762688	-0.01125	0.003255	0.00035	0.771045	-0.00841	0.003097	0.521	9	140000000	140000000	rs12379667	Emilsson V	43314	Science	www.ncbi.nlm.nih.gov/pubmed/30072576	Co-regulatory networks of human serum proteins link genetics to disease.	Blood protein levels	3,200 European ancestry individuals		LCN12 - PRR31	0.52328125	0.183568	4e-14	blood protein measurement	Emilsson V, Science, 2018	14276
575	9	9:139845691	139845691	C	T	0.820886	-0.00992	0.00248	5.5e-05	0.823543	-0.0078	0.003441	0.025	0.818208	-0.01148	0.003592	0.00087	0.823543	-0.0078	0.003441	0.454	9	140000000	140000000	rs12379667	Emilsson V	43314	Science	www.ncbi.nlm.nih.gov/pubmed/30072576	Co-regulatory networks of human serum proteins link genetics to disease.	Blood protein levels	3,200 European ancestry individuals		LCN12 - PRR31	0.52328125	0.153881	3e-10	blood protein measurement	Emilsson V, Science, 2018	14263
576	9	rs13294373	139854256	T	A	0.789033	-0.00943	0.002343	5.1e-05	0.793471	-0.00995	0.003266	0.0025	0.784559	-0.00916	0.003378	0.0054	0.793471	-0.00995	0.003266	0.865	9	140000000	140000000	rs12379667	Emilsson V	43314	Science	www.ncbi.nlm.nih.gov/pubmed/30072576	Co-regulatory networks of human serum proteins link genetics to disease.	Blood protein levels	3,200 European ancestry individuals		LCN12 - PRR31	0.52328125	0.153881	3e-10	blood protein measurement	Emilsson V, Science, 2018	5698
577	9	rs13301993	139845678	T	A	0.766883	-0.00972	0.00224	1.2e-05	0.771045	-0.00841	0.003097	0.0072	0.762688	-0.01125	0.003255	0.00035	0.771045	-0.00841	0.003097	0.521	9	140000000	140000000	rs12379667	Emilsson V	43314	Science	www.ncbi.nlm.nih.gov/pubmed/30072576	Co-regulatory networks of human serum proteins link genetics to disease.	Blood protein levels	3,200 European ancestry individuals		LCN12 - PRR31	0.52328125	0.153881	3e-10	blood protein measurement	Emilsson V, Science, 2018	14276
578	9	rs12551097	139846131	T	G	0.829184	-0.00979	0.002526	9.5e-05	0.831731	-0.00679	0.003508	0.056	0.826615	-0.0123	0.003654	0.00042	0.831731	-0.00679	0.003508	0.27	9	140000000	140000000	rs12379667	Emilsson V	43314	Science	www.ncbi.nlm.nih.gov/pubmed/30072576	Co-regulatory networks of human serum proteins link genetics to disease.	Blood protein levels	3,200 European ancestry individuals		LCN12 - PRR31	0.52328125	0.153881	3e-10	blood protein measurement	Emilsson V, Science, 2018	13823
579	9	rs13301994	139846292	A	G	0.82125	-0.01006	0.00248	4.3e-05	0.823934	-0.00806	0.003443	0.021	0.818545	-0.01154	0.003591	0.00082	0.823934	-0.00806	0.003443	0.48	9	140000000	140000000	rs12379667	Emilsson V	43314	Science	www.ncbi.nlm.nih.gov/pubmed/30072576	Co-regulatory networks of human serum proteins link genetics to disease.	Blood protein levels	3,200 European ancestry individuals		LCN12 - PRR31	0.52328125	0.153881	3e-10	blood protein measurement	Emilsson V, Science, 2018	13662
580	9	rs13283724	139847089	G	C	0.818251	-0.00964	0.002467	8.1e-05	0.821518	-0.00753	0.003432	0.031	0.814958	-0.01134	0.003562	0.00092	0.821518	-0.00753	0.003432	0.436	9	140000000	140000000	rs12379667	Emilsson V	43314	Science	www.ncbi.nlm.nih.gov/pubmed/30072576	Co-regulatory networks of human serum proteins link genetics to disease.	Blood protein levels	3,200 European ancestry individuals		LCN12 - PRR31	0.52328125	0.153881	3e-10	blood protein measurement	Emilsson V, Science, 2018	12865
581	9	rs12551078	139846002	T	C	0.821694	-0.00999	0.002486	5.1e-05	0.824407	-0.00816	0.003452	0.02	0.818958	-0.01127	0.003598	0.0011	0.824407	-0.00816	0.003452	0.527	9	140000000	140000000	rs12379667	Emilsson V	43314	Science	www.ncbi.nlm.nih.gov/pubmed/30072576	Co-regulatory networks of human serum proteins link genetics to disease.	Blood protein levels	3,200 European ancestry individuals		LCN12 - PRR31	0.52328125	0.153881	3e-10	blood protein measurement	Emilsson V, Science, 2018	13952
582	9	rs13301994	139846292	A	G	0.82125	-0.01006	0.00248	4.3e-05	0.823934	-0.00806	0.003443	0.021	0.818545	-0.01154	0.003591	0.00082	0.823934	-0.00806	0.003443	0.48	9	140000000	140000000	rs12379667	Emilsson V	43314	Science	www.ncbi.nlm.nih.gov/pubmed/30072576	Co-regulatory networks of human serum proteins link genetics to disease.	Blood protein levels	3,200 European ancestry individuals		LCN12 - PRR31	0.52328125	0.149504	1e-09	blood protein measurement	Emilsson V, Science, 2018	13662
583	9	rs13301993	139845678	T	A	0.766883	-0.00972	0.00224	1.2e-05	0.771045	-0.00841	0.003097	0.0072	0.762688	-0.01125	0.003255	0.00035	0.771045	-0.00841	0.003097	0.521	9	140000000	140000000	rs12379667	Emilsson V	43314	Science	www.ncbi.nlm.nih.gov/pubmed/30072576	Co-regulatory networks of human serum proteins link genetics to disease.	Blood protein levels	3,200 European ancestry individuals		LCN12 - PRR31	0.52328125	0.149504	1e-09	blood protein measurement	Emilsson V, Science, 2018	14276
584	9	rs12551078	139846002	T	C	0.821694	-0.00999	0.002486	5.1e-05	0.824407	-0.00816	0.003452	0.02	0.818958	-0.01127	0.003598	0.0011	0.824407	-0.00816	0.003452	0.527	9	140000000	140000000	rs12379667	Emilsson V	43314	Science	www.ncbi.nlm.nih.gov/pubmed/30072576	Co-regulatory networks of human serum proteins link genetics to disease.	Blood protein levels	3,200 European ancestry individuals		LCN12 - PRR31	0.52328125	0.149504	1e-09	blood protein measurement	Emilsson V, Science, 2018	13952
585	9	rs13294373	139854256	T	A	0.789033	-0.00943	0.002343	5.1e-05	0.793471	-0.00995	0.003266	0.0025	0.784559	-0.00916	0.003378	0.0054	0.793471	-0.00995	0.003266	0.865	9	140000000	140000000	rs12379667	Emilsson V	43314	Science	www.ncbi.nlm.nih.gov/pubmed/30072576	Co-regulatory networks of human serum proteins link genetics to disease.	Blood protein levels	3,200 European ancestry individuals		LCN12 - PRR31	0.52328125	0.149504	1e-09	blood protein measurement	Emilsson V, Science, 2018	5698
586	9	rs13283724	139847089	G	C	0.818251	-0.00964	0.002467	8.1e-05	0.821518	-0.00753	0.003432	0.031	0.814958	-0.01134	0.003562	0.00092	0.821518	-0.00753	0.003432	0.436	9	140000000	140000000	rs12379667	Emilsson V	43314	Science	www.ncbi.nlm.nih.gov/pubmed/30072576	Co-regulatory networks of human serum proteins link genetics to disease.	Blood protein levels	3,200 European ancestry individuals		LCN12 - PRR31	0.52328125	0.149504	1e-09	blood protein measurement	Emilsson V, Science, 2018	12865
587	9	rs12551097	139846131	T	G	0.829184	-0.00979	0.002526	9.5e-05	0.831731	-0.00679	0.003508	0.056	0.826615	-0.0123	0.003654	0.00042	0.831731	-0.00679	0.003508	0.27	9	140000000	140000000	rs12379667	Emilsson V	43314	Science	www.ncbi.nlm.nih.gov/pubmed/30072576	Co-regulatory networks of human serum proteins link genetics to disease.	Blood protein levels	3,200 European ancestry individuals		LCN12 - PRR31	0.52328125	0.149504	1e-09	blood protein measurement	Emilsson V, Science, 2018	13823
588	9	9:139845691	139845691	C	T	0.820886	-0.00992	0.00248	5.5e-05	0.823543	-0.0078	0.003441	0.025	0.818208	-0.01148	0.003592	0.00087	0.823543	-0.0078	0.003441	0.454	9	140000000	140000000	rs12379667	Emilsson V	43314	Science	www.ncbi.nlm.nih.gov/pubmed/30072576	Co-regulatory networks of human serum proteins link genetics to disease.	Blood protein levels	3,200 European ancestry individuals		LCN12 - PRR31	0.52328125	0.149504	1e-09	blood protein measurement	Emilsson V, Science, 2018	14263
589	9	9:139248574	139248574	G	A	0.96568	0.01055	0.005159	0.046	0.97018	0.030109	0.007694	8.1e-05	0.961142	-0.0033	0.00703	0.56	0.97018	0.030109	0.007694	0.00117	9	139000000	139000000	rs3829109	Wood AR	42865	Diabetes	www.ncbi.nlm.nih.gov/pubmed/28490609	A Genome-Wide Association Study of IVGTT-Based Measures of First-Phase Insulin Secretion Refines the Underlying Physiology of Type 2 Diabetes Variants.	Peak insulin response (insulin secretion adjusted)	2,337 Hispanic individuals, 2,159 European ancestry individuals, 332 Pima Indian ancestry individuals	739 European ancestry individuals	CARD9, DNLZ	NR	0.103	3e-06	peak insulin response measurement	Wood AR, Diabetes, 2017	8192
590	9	9:139248574	139248574	G	A	0.96568	0.01055	0.005159	0.046	0.97018	0.030109	0.007694	8.1e-05	0.961142	-0.0033	0.00703	0.56	0.97018	0.030109	0.007694	0.00117	9	139000000	139000000	rs1135314	Wood AR	42865	Diabetes	www.ncbi.nlm.nih.gov/pubmed/28490609	A Genome-Wide Association Study of IVGTT-Based Measures of First-Phase Insulin Secretion Refines the Underlying Physiology of Type 2 Diabetes Variants.	Acute insulin response (insulin secretion adjusted)	2,346 Hispanic individuals, 2,087 European ancestry individuals, 332 Pima Indian ancestry individuals	741 European ancestry individuals	CARD9	0.597	0.126	4e-08	acute insulin response measurement	Wood AR, Diabetes, 2017	9888
591	9	9:136191641	136191641	A	G	0.393527	0.004931	0.001912	0.011	0.395912	0.01056	0.00263	7e-05	0.391122	-5.8e-05	0.002792	0.96	0.395912	0.01056	0.00263	0.00505	9	136000000	136000000	rs11244084	Shah RL	43383	Hum Genet	www.ncbi.nlm.nih.gov/pubmed/30306274	Genome-wide association studies for corneal and refractive astigmatism in UK Biobank demonstrate a shared role for myopia susceptibility loci.	Refractive astigmatism	88,005 European ancestry individuals		LCN1P2 - SURF6	NR	0.032	2e-07	Astigmatism	Shah RL, Hum Genet, 2018	631
592	9	rs7853456	4879855	T	A	0.691573	-0.00509	0.002036	0.013	0.688986	0.002955	0.002811	0.3	0.694181	-0.01248	0.002964	3.2e-05					9	4863305	4863305	rs10739069	Pilling LC	43006	PLoS One	www.ncbi.nlm.nih.gov/pubmed/28957414	Red blood cell distribution width: Genetic evidence for aging pathways in 116,666 volunteers.	Red cell distribution width	116,666 British ancestry individuals		RCL1	NR	0.04076	2e-18	red blood cell distribution width	Pilling LC, PLoS One, 2017	16550
593	9	rs1571223	4878911	A	G	0.689131	-0.0051	0.002024	0.012	0.686853	0.002977	0.002793	0.3	0.691427	-0.01242	0.002946	3.2e-05	0.686853	0.002977	0.002793	0.000123	9	4863305	4863305	rs10739069	Pilling LC	43006	PLoS One	www.ncbi.nlm.nih.gov/pubmed/28957414	Red blood cell distribution width: Genetic evidence for aging pathways in 116,666 volunteers.	Red cell distribution width	116,666 British ancestry individuals		RCL1	NR	0.04076	2e-18	red blood cell distribution width	Pilling LC, PLoS One, 2017	15606
594	9	rs180789172	33821739	G	A	0.988409	-0.01014	0.009243	0.25	0.988746	0.029027	0.01301	0.028	0.988069	-0.0501	0.013202	0.00019	0.988746	0.029027	0.01301	1.53e-05	9	33799370	33799370	rs216345	Liu Y	40267	Mol Psychiatry	www.ncbi.nlm.nih.gov/pubmed/20351715	Meta-analysis of genome-wide association data of bipolar disorder and major depressive disorder.	Bipolar disorder	4,387 European and unknown ancestry cases, 6,209 European and unknown ancestry controls		UBE2R2-AS1	NR		4e-06	bipolar disorder	Liu Y, Mol Psychiatry, 2010	22369
595	9	rs13301994	139846292	A	G	0.82125	-0.01006	0.00248	4.3e-05	0.823934	-0.00806	0.003443	0.021	0.818545	-0.01154	0.003591	0.00082	0.823934	-0.00806	0.003443	0.48	9	140000000	140000000	rs11790360	Emilsson V	43314	Science	www.ncbi.nlm.nih.gov/pubmed/30072576	Co-regulatory networks of human serum proteins link genetics to disease.	Blood protein levels	3,200 European ancestry individuals		PRR31	0.524	0.303	4e-36	blood protein measurement	Emilsson V, Science, 2018	19955
596	9	rs12551078	139846002	T	C	0.821694	-0.00999	0.002486	5.1e-05	0.824407	-0.00816	0.003452	0.02	0.818958	-0.01127	0.003598	0.0011	0.824407	-0.00816	0.003452	0.527	9	140000000	140000000	rs11790360	Emilsson V	43314	Science	www.ncbi.nlm.nih.gov/pubmed/30072576	Co-regulatory networks of human serum proteins link genetics to disease.	Blood protein levels	3,200 European ancestry individuals		PRR31	0.524	0.303	4e-36	blood protein measurement	Emilsson V, Science, 2018	20245
597	9	rs13283724	139847089	G	C	0.818251	-0.00964	0.002467	8.1e-05	0.821518	-0.00753	0.003432	0.031	0.814958	-0.01134	0.003562	0.00092	0.821518	-0.00753	0.003432	0.436	9	140000000	140000000	rs11790360	Emilsson V	43314	Science	www.ncbi.nlm.nih.gov/pubmed/30072576	Co-regulatory networks of human serum proteins link genetics to disease.	Blood protein levels	3,200 European ancestry individuals		PRR31	0.524	0.303	4e-36	blood protein measurement	Emilsson V, Science, 2018	19158
598	9	rs12551097	139846131	T	G	0.829184	-0.00979	0.002526	9.5e-05	0.831731	-0.00679	0.003508	0.056	0.826615	-0.0123	0.003654	0.00042	0.831731	-0.00679	0.003508	0.27	9	140000000	140000000	rs11790360	Emilsson V	43314	Science	www.ncbi.nlm.nih.gov/pubmed/30072576	Co-regulatory networks of human serum proteins link genetics to disease.	Blood protein levels	3,200 European ancestry individuals		PRR31	0.524	0.303	4e-36	blood protein measurement	Emilsson V, Science, 2018	20116
599	9	rs13301993	139845678	T	A	0.766883	-0.00972	0.00224	1.2e-05	0.771045	-0.00841	0.003097	0.0072	0.762688	-0.01125	0.003255	0.00035	0.771045	-0.00841	0.003097	0.521	9	140000000	140000000	rs11790360	Emilsson V	43314	Science	www.ncbi.nlm.nih.gov/pubmed/30072576	Co-regulatory networks of human serum proteins link genetics to disease.	Blood protein levels	3,200 European ancestry individuals		PRR31	0.524	0.303	4e-36	blood protein measurement	Emilsson V, Science, 2018	20569
600	9	rs13294373	139854256	T	A	0.789033	-0.00943	0.002343	5.1e-05	0.793471	-0.00995	0.003266	0.0025	0.784559	-0.00916	0.003378	0.0054	0.793471	-0.00995	0.003266	0.865	9	140000000	140000000	rs11790360	Emilsson V	43314	Science	www.ncbi.nlm.nih.gov/pubmed/30072576	Co-regulatory networks of human serum proteins link genetics to disease.	Blood protein levels	3,200 European ancestry individuals		PRR31	0.524	0.303	4e-36	blood protein measurement	Emilsson V, Science, 2018	11991
601	9	9:139845691	139845691	C	T	0.820886	-0.00992	0.00248	5.5e-05	0.823543	-0.0078	0.003441	0.025	0.818208	-0.01148	0.003592	0.00087	0.823543	-0.0078	0.003441	0.454	9	140000000	140000000	rs11790360	Emilsson V	43314	Science	www.ncbi.nlm.nih.gov/pubmed/30072576	Co-regulatory networks of human serum proteins link genetics to disease.	Blood protein levels	3,200 European ancestry individuals		PRR31	0.524	0.303	4e-36	blood protein measurement	Emilsson V, Science, 2018	20556
602	9	rs57271219	32460250	A	G	0.918501	-0.00836	0.0034	0.015	0.919442	-0.01939	0.004696	3.2e-05	0.917553	0.001908	0.004944	0.64					9	32436903	32436903	rs77802813	Emilsson V	43314	Science	www.ncbi.nlm.nih.gov/pubmed/30072576	Co-regulatory networks of human serum proteins link genetics to disease.	Blood protein levels	3,200 European ancestry individuals		ACO1	0.84	0.152	8e-06	blood protein measurement	Emilsson V, Science, 2018	23347
603	9	rs202069833	32461035	G	T	0.921966	-0.00775	0.003429	0.026	0.922407	-0.01835	0.004733	8.9e-05	0.921521	0.002677	0.004991	0.53	0.922407	-0.01835	0.004733	0.00196	9	32436903	32436903	rs77802813	Emilsson V	43314	Science	www.ncbi.nlm.nih.gov/pubmed/30072576	Co-regulatory networks of human serum proteins link genetics to disease.	Blood protein levels	3,200 European ancestry individuals		ACO1	0.84	0.152	8e-06	blood protein measurement	Emilsson V, Science, 2018	24132
604	9	rs16924138	32461771	C	T	0.922033	-0.00786	0.003439	0.024	0.922609	-0.01845	0.004755	8.7e-05	0.921451	0.002502	0.004996	0.55	0.922609	-0.01845	0.004755	0.00209	9	32436903	32436903	rs77802813	Emilsson V	43314	Science	www.ncbi.nlm.nih.gov/pubmed/30072576	Co-regulatory networks of human serum proteins link genetics to disease.	Blood protein levels	3,200 European ancestry individuals		ACO1	0.84	0.152	8e-06	blood protein measurement	Emilsson V, Science, 2018	24868
605	9	rs12685690	4202650	C	T	0.85838	-0.00557	0.002684	0.039	0.856996	0.003198	0.003695	0.37	0.859775	-0.01505	0.003915	9.9e-05	0.856996	0.003198	0.003695	0.000596	9	4220832	4220832	rs6476827	Khawaja AP	43241	Nat Genet	www.ncbi.nlm.nih.gov/pubmed/29785010	Genome-wide analyses identify 68 new loci associated with intraocular pressure and improve risk prediction for primary open-angle glaucoma.	Intraocular pressure	139,555 European ancestry individuals		GLIS3	0.66	0.086	1e-10	intraocular pressure measurement	Khawaja AP, Nat Genet, 2018	18182
606	9	rs7872088	4202070	G	A	0.858567	-0.00549	0.002685	0.042	0.857242	0.00345	0.003697	0.34	0.859902	-0.01513	0.003916	9.2e-05					9	4220832	4220832	rs6476827	Khawaja AP	43241	Nat Genet	www.ncbi.nlm.nih.gov/pubmed/29785010	Genome-wide analyses identify 68 new loci associated with intraocular pressure and improve risk prediction for primary open-angle glaucoma.	Intraocular pressure	139,555 European ancestry individuals		GLIS3	0.66	0.086	1e-10	intraocular pressure measurement	Khawaja AP, Nat Genet, 2018	18762
607	9	rs10758568	4196461	A	T	0.139647	0.006882	0.002697	0.011	0.141799	-0.00076	0.003703	0.83	0.137478	0.015203	0.003947	9e-05	0.141799	-0.00076	0.003703	0.00282	9	4220832	4220832	rs6476827	Khawaja AP	43241	Nat Genet	www.ncbi.nlm.nih.gov/pubmed/29785010	Genome-wide analyses identify 68 new loci associated with intraocular pressure and improve risk prediction for primary open-angle glaucoma.	Intraocular pressure	139,555 European ancestry individuals		GLIS3	0.66	0.086	1e-10	intraocular pressure measurement	Khawaja AP, Nat Genet, 2018	24371
608	9	rs7873150	4202173	C	T	0.859086	-0.00577	0.002691	0.033	0.857753	0.003273	0.003706	0.37	0.86043	-0.01547	0.003925	6.6e-05					9	4220832	4220832	rs6476827	Khawaja AP	43241	Nat Genet	www.ncbi.nlm.nih.gov/pubmed/29785010	Genome-wide analyses identify 68 new loci associated with intraocular pressure and improve risk prediction for primary open-angle glaucoma.	Intraocular pressure	139,555 European ancestry individuals		GLIS3	0.66	0.086	1e-10	intraocular pressure measurement	Khawaja AP, Nat Genet, 2018	18659
609	9	rs10758568	4196461	A	T	0.139647	0.006882	0.002697	0.011	0.141799	-0.00076	0.003703	0.83	0.137478	0.015203	0.003947	9e-05	0.141799	-0.00076	0.003703	0.00282	9	4215308	4215308	rs7026684	Iglesias AI	43234	Nat Commun	www.ncbi.nlm.nih.gov/pubmed/29760442	Cross-ancestry genome-wide association analysis of corneal thickness strengthens link between complex and Mendelian eye diseases.	Central corneal thickness	17,803 European ancestry individuals, 8,107 Asian ancestry individuals		GLIS3	0.37	1.94	2e-09	central corneal thickness	Iglesias AI, Nat Commun, 2018	18847
610	9	rs12685690	4202650	C	T	0.85838	-0.00557	0.002684	0.039	0.856996	0.003198	0.003695	0.37	0.859775	-0.01505	0.003915	9.9e-05	0.856996	0.003198	0.003695	0.000596	9	4215308	4215308	rs7026684	Iglesias AI	43234	Nat Commun	www.ncbi.nlm.nih.gov/pubmed/29760442	Cross-ancestry genome-wide association analysis of corneal thickness strengthens link between complex and Mendelian eye diseases.	Central corneal thickness	17,803 European ancestry individuals, 8,107 Asian ancestry individuals		GLIS3	0.37	1.94	2e-09	central corneal thickness	Iglesias AI, Nat Commun, 2018	12658
611	9	rs7873150	4202173	C	T	0.859086	-0.00577	0.002691	0.033	0.857753	0.003273	0.003706	0.37	0.86043	-0.01547	0.003925	6.6e-05					9	4215308	4215308	rs7026684	Iglesias AI	43234	Nat Commun	www.ncbi.nlm.nih.gov/pubmed/29760442	Cross-ancestry genome-wide association analysis of corneal thickness strengthens link between complex and Mendelian eye diseases.	Central corneal thickness	17,803 European ancestry individuals, 8,107 Asian ancestry individuals		GLIS3	0.37	1.94	2e-09	central corneal thickness	Iglesias AI, Nat Commun, 2018	13135
612	9	rs7872088	4202070	G	A	0.858567	-0.00549	0.002685	0.042	0.857242	0.00345	0.003697	0.34	0.859902	-0.01513	0.003916	9.2e-05					9	4215308	4215308	rs7026684	Iglesias AI	43234	Nat Commun	www.ncbi.nlm.nih.gov/pubmed/29760442	Cross-ancestry genome-wide association analysis of corneal thickness strengthens link between complex and Mendelian eye diseases.	Central corneal thickness	17,803 European ancestry individuals, 8,107 Asian ancestry individuals		GLIS3	0.37	1.94	2e-09	central corneal thickness	Iglesias AI, Nat Commun, 2018	13238
613	9	rs13294373	139854256	T	A	0.789033	-0.00943	0.002343	5.1e-05	0.793471	-0.00995	0.003266	0.0025	0.784559	-0.00916	0.003378	0.0054	0.793471	-0.00995	0.003266	0.865	9	140000000	140000000	rs7040970	Iglesias AI	43234	Nat Commun	www.ncbi.nlm.nih.gov/pubmed/29760442	Cross-ancestry genome-wide association analysis of corneal thickness strengthens link between complex and Mendelian eye diseases.	Central corneal thickness	17,803 European ancestry individuals, 8,107 Asian ancestry individuals		LCN12 - PRR31	0.56	2.89	5e-17	central corneal thickness	Iglesias AI, Nat Commun, 2018	4757
614	9	rs13283724	139847089	G	C	0.818251	-0.00964	0.002467	8.1e-05	0.821518	-0.00753	0.003432	0.031	0.814958	-0.01134	0.003562	0.00092	0.821518	-0.00753	0.003432	0.436	9	140000000	140000000	rs7040970	Iglesias AI	43234	Nat Commun	www.ncbi.nlm.nih.gov/pubmed/29760442	Cross-ancestry genome-wide association analysis of corneal thickness strengthens link between complex and Mendelian eye diseases.	Central corneal thickness	17,803 European ancestry individuals, 8,107 Asian ancestry individuals		LCN12 - PRR31	0.56	2.89	5e-17	central corneal thickness	Iglesias AI, Nat Commun, 2018	11924
615	9	rs13301994	139846292	A	G	0.82125	-0.01006	0.00248	4.3e-05	0.823934	-0.00806	0.003443	0.021	0.818545	-0.01154	0.003591	0.00082	0.823934	-0.00806	0.003443	0.48	9	140000000	140000000	rs7040970	Iglesias AI	43234	Nat Commun	www.ncbi.nlm.nih.gov/pubmed/29760442	Cross-ancestry genome-wide association analysis of corneal thickness strengthens link between complex and Mendelian eye diseases.	Central corneal thickness	17,803 European ancestry individuals, 8,107 Asian ancestry individuals		LCN12 - PRR31	0.56	2.89	5e-17	central corneal thickness	Iglesias AI, Nat Commun, 2018	12721
616	9	rs12551078	139846002	T	C	0.821694	-0.00999	0.002486	5.1e-05	0.824407	-0.00816	0.003452	0.02	0.818958	-0.01127	0.003598	0.0011	0.824407	-0.00816	0.003452	0.527	9	140000000	140000000	rs7040970	Iglesias AI	43234	Nat Commun	www.ncbi.nlm.nih.gov/pubmed/29760442	Cross-ancestry genome-wide association analysis of corneal thickness strengthens link between complex and Mendelian eye diseases.	Central corneal thickness	17,803 European ancestry individuals, 8,107 Asian ancestry individuals		LCN12 - PRR31	0.56	2.89	5e-17	central corneal thickness	Iglesias AI, Nat Commun, 2018	13011
617	9	rs13301993	139845678	T	A	0.766883	-0.00972	0.00224	1.2e-05	0.771045	-0.00841	0.003097	0.0072	0.762688	-0.01125	0.003255	0.00035	0.771045	-0.00841	0.003097	0.521	9	140000000	140000000	rs7040970	Iglesias AI	43234	Nat Commun	www.ncbi.nlm.nih.gov/pubmed/29760442	Cross-ancestry genome-wide association analysis of corneal thickness strengthens link between complex and Mendelian eye diseases.	Central corneal thickness	17,803 European ancestry individuals, 8,107 Asian ancestry individuals		LCN12 - PRR31	0.56	2.89	5e-17	central corneal thickness	Iglesias AI, Nat Commun, 2018	13335
618	9	rs12551097	139846131	T	G	0.829184	-0.00979	0.002526	9.5e-05	0.831731	-0.00679	0.003508	0.056	0.826615	-0.0123	0.003654	0.00042	0.831731	-0.00679	0.003508	0.27	9	140000000	140000000	rs7040970	Iglesias AI	43234	Nat Commun	www.ncbi.nlm.nih.gov/pubmed/29760442	Cross-ancestry genome-wide association analysis of corneal thickness strengthens link between complex and Mendelian eye diseases.	Central corneal thickness	17,803 European ancestry individuals, 8,107 Asian ancestry individuals		LCN12 - PRR31	0.56	2.89	5e-17	central corneal thickness	Iglesias AI, Nat Commun, 2018	12882
619	9	9:139845691	139845691	C	T	0.820886	-0.00992	0.00248	5.5e-05	0.823543	-0.0078	0.003441	0.025	0.818208	-0.01148	0.003592	0.00087	0.823543	-0.0078	0.003441	0.454	9	140000000	140000000	rs7040970	Iglesias AI	43234	Nat Commun	www.ncbi.nlm.nih.gov/pubmed/29760442	Cross-ancestry genome-wide association analysis of corneal thickness strengthens link between complex and Mendelian eye diseases.	Central corneal thickness	17,803 European ancestry individuals, 8,107 Asian ancestry individuals		LCN12 - PRR31	0.56	2.89	5e-17	central corneal thickness	Iglesias AI, Nat Commun, 2018	13322
620	9	rs7846746	16425640	T	C	0.856565	-0.00556	0.002674	0.036	0.859469	0.003766	0.003718	0.34	0.853638	-0.01522	0.003865	9.8e-05					9	16439783	16439783	rs1927625	Kim SK	43307	PLoS One	www.ncbi.nlm.nih.gov/pubmed/30048462	Identification of 613 new loci associated with heel bone mineral density and a polygenic risk score for bone mineral density, osteoporosis and fracture.	Heel bone mineral density	394,929 European ancestry individuals		BNC2	NR	0.032157	1e-16	heel bone mineral density	Kim SK, PLoS One, 2018	14143
621	9	rs112375613	18920389	G	A	0.985207	-0.01695	0.007889	0.032	0.984841	-0.04254	0.01077	7.5e-05	0.985576	0.008853	0.011612	0.49	0.984841	-0.04254	0.01077	0.00101	9	18909703	18909703	rs10117672	Kim SK	43307	PLoS One	www.ncbi.nlm.nih.gov/pubmed/30048462	Identification of 613 new loci associated with heel bone mineral density and a polygenic risk score for bone mineral density, osteoporosis and fracture.	Heel bone mineral density	394,929 European ancestry individuals		SAXO1, ADAMTSL1	NR	0.012405	2e-10	heel bone mineral density	Kim SK, PLoS One, 2018	10686
622	9	rs112145696	18919828	A	G	0.983354	-0.01693	0.007615	0.025	0.983472	-0.04523	0.010503	1.5e-05	0.983236	0.010414	0.01109	0.41	0.983472	-0.04523	0.010503	0.000225	9	18909703	18909703	rs10117672	Kim SK	43307	PLoS One	www.ncbi.nlm.nih.gov/pubmed/30048462	Identification of 613 new loci associated with heel bone mineral density and a polygenic risk score for bone mineral density, osteoporosis and fracture.	Heel bone mineral density	394,929 European ancestry individuals		SAXO1, ADAMTSL1	NR	0.012405	2e-10	heel bone mineral density	Kim SK, PLoS One, 2018	10125
623	9	rs139706957	96624759	T	C	0.987719	-0.03631	0.008891	4.7e-05	0.987837	-0.03664	0.012217	0.0028	0.987599	-0.03562	0.012998	0.0067	0.987837	-0.03664	0.012217	0.954	9	96623821	96623821	rs4744295	Kim SK	43307	PLoS One	www.ncbi.nlm.nih.gov/pubmed/30048462	Identification of 613 new loci associated with heel bone mineral density and a polygenic risk score for bone mineral density, osteoporosis and fracture.	Heel bone mineral density	394,929 European ancestry individuals		AL442224.1 - BARX1	NR	0.019433	2e-22	heel bone mineral density	Kim SK, PLoS One, 2018	938
624	9	rs142440169	96612642	T	C	0.988352	-0.03859	0.008956	1.7e-05	0.988235	-0.03512	0.012211	0.0042	0.98847	-0.04312	0.013199	0.0012	0.988235	-0.03512	0.012211	0.652	9	96623821	96623821	rs4744295	Kim SK	43307	PLoS One	www.ncbi.nlm.nih.gov/pubmed/30048462	Identification of 613 new loci associated with heel bone mineral density and a polygenic risk score for bone mineral density, osteoporosis and fracture.	Heel bone mineral density	394,929 European ancestry individuals		AL442224.1 - BARX1	NR	0.019433	2e-22	heel bone mineral density	Kim SK, PLoS One, 2018	11179
625	9	rs114553896	109481120	T	C	0.948638	-0.01765	0.004257	3.7e-05	0.951855	-0.01323	0.00598	0.026	0.945396	-0.0216	0.006095	0.00068	0.951855	-0.01323	0.00598	0.321	9	109000000	109000000	rs79423161	Kim SK	43307	PLoS One	www.ncbi.nlm.nih.gov/pubmed/30048462	Identification of 613 new loci associated with heel bone mineral density and a polygenic risk score for bone mineral density, osteoporosis and fracture.	Heel bone mineral density	394,929 European ancestry individuals		LINC01505	NR	0.023074	3e-09	heel bone mineral density	Kim SK, PLoS One, 2018	11686
626	9	rs1994678	109481750	A	G	0.948445	-0.01751	0.004253	4.2e-05	0.951527	-0.01295	0.005965	0.03	0.945338	-0.02158	0.006095	0.00068	0.951527	-0.01295	0.005965	0.305	9	109000000	109000000	rs79423161	Kim SK	43307	PLoS One	www.ncbi.nlm.nih.gov/pubmed/30048462	Identification of 613 new loci associated with heel bone mineral density and a polygenic risk score for bone mineral density, osteoporosis and fracture.	Heel bone mineral density	394,929 European ancestry individuals		LINC01505	NR	0.023074	3e-09	heel bone mineral density	Kim SK, PLoS One, 2018	12316
627	9	rs9695315	109481441	T	C	0.948638	-0.01765	0.004257	3.7e-05	0.951855	-0.01323	0.00598	0.026	0.945396	-0.0216	0.006095	0.00068					9	109000000	109000000	rs79423161	Kim SK	43307	PLoS One	www.ncbi.nlm.nih.gov/pubmed/30048462	Identification of 613 new loci associated with heel bone mineral density and a polygenic risk score for bone mineral density, osteoporosis and fracture.	Heel bone mineral density	394,929 European ancestry individuals		LINC01505	NR	0.023074	3e-09	heel bone mineral density	Kim SK, PLoS One, 2018	12007
628	9	rs9695315	109481441	T	C	0.948638	-0.01765	0.004257	3.7e-05	0.951855	-0.01323	0.00598	0.026	0.945396	-0.0216	0.006095	0.00068					9	109000000	109000000	rs1352755	Kim SK	43307	PLoS One	www.ncbi.nlm.nih.gov/pubmed/30048462	Identification of 613 new loci associated with heel bone mineral density and a polygenic risk score for bone mineral density, osteoporosis and fracture.	Heel bone mineral density	394,929 European ancestry individuals		LINC01505	NR	0.014376	4e-12	heel bone mineral density	Kim SK, PLoS One, 2018	7318
629	9	rs1994678	109481750	A	G	0.948445	-0.01751	0.004253	4.2e-05	0.951527	-0.01295	0.005965	0.03	0.945338	-0.02158	0.006095	0.00068	0.951527	-0.01295	0.005965	0.305	9	109000000	109000000	rs1352755	Kim SK	43307	PLoS One	www.ncbi.nlm.nih.gov/pubmed/30048462	Identification of 613 new loci associated with heel bone mineral density and a polygenic risk score for bone mineral density, osteoporosis and fracture.	Heel bone mineral density	394,929 European ancestry individuals		LINC01505	NR	0.014376	4e-12	heel bone mineral density	Kim SK, PLoS One, 2018	7009
630	9	rs114553896	109481120	T	C	0.948638	-0.01765	0.004257	3.7e-05	0.951855	-0.01323	0.00598	0.026	0.945396	-0.0216	0.006095	0.00068	0.951855	-0.01323	0.00598	0.321	9	109000000	109000000	rs1352755	Kim SK	43307	PLoS One	www.ncbi.nlm.nih.gov/pubmed/30048462	Identification of 613 new loci associated with heel bone mineral density and a polygenic risk score for bone mineral density, osteoporosis and fracture.	Heel bone mineral density	394,929 European ancestry individuals		LINC01505	NR	0.014376	4e-12	heel bone mineral density	Kim SK, PLoS One, 2018	7639
631	9	9:12250387	12250387	G	A	0.798455	0.004963	0.002323	0.035	0.791446	0.014131	0.003153	7.8e-06	0.80552	-0.00444	0.003442	0.2	0.791446	0.014131	0.003153	5.6e-05																			12250387
632	9	rs28671510	44131332	C	A	0.959308	-0.01163	0.005199	0.023	0.960617	0.003225	0.00728	0.68	0.957988	-0.02924	0.007462	9.8e-05																							44131332
633	9	rs148060840	125321803	C	G	0.987152	0.036807	0.008948	3.4e-05	0.986853	0.035129	0.012167	0.0038	0.987452	0.039438	0.013226	0.0023	0.986853	0.035129	0.012167	0.808																			125000000
634	9	rs138123311	84129568	G	T	0.989093	-0.03691	0.009233	7e-05	0.989616	-0.0377	0.013048	0.0038	0.988565	-0.03889	0.013138	0.0028	0.989616	-0.0377	0.013048	0.948																			84129568
635	9	rs7024781	138398514	G	A	0.931828	-0.00694	0.003774	0.07	0.932438	-0.02069	0.005141	6.1e-05	0.931213	0.005869	0.005569	0.25																							138000000
636	9	rs7025859	33549332	T	A	0.659811	-0.0082	0.00206	8.2e-05	0.659336	-0.00738	0.002828	0.0092	0.66029	-0.00909	0.003016	0.0022																							33549332
637	9	rs138709203	25965069	C	T	0.961699	0.000859	0.004999	0.85	0.963342	-0.01935	0.007061	0.007	0.960042	0.019349	0.007117	0.008	0.963342	-0.01935	0.007061	9.24e-05																			25965069
638	9	rs139029756	121699498	T	C	0.967865	-0.01871	0.005375	0.00043	0.967796	-0.02954	0.007431	6.3e-05	0.967934	-0.00836	0.007809	0.28	0.967796	-0.02954	0.007431	0.0467																			122000000
639	9	rs139565969	29008730	G	T	0.98122	-0.02736	0.006886	7.3e-05	0.981308	-0.03177	0.009533	0.00092	0.981131	-0.02457	0.009992	0.016	0.981308	-0.03177	0.009533	0.598																			29008730
640	9	rs3814550	132405892	A	G	0.023562	-0.00996	0.006099	0.1	0.023341	0.016118	0.00839	0.046	0.023785	-0.03617	0.008906	4.1e-05																							132000000
641	9	9:92314142	92314142	A	G	0.546634	0.004497	0.001899	0.021	0.546581	0.010363	0.002609	7.4e-05	0.546687	-0.00174	0.002776	0.48	0.546581	0.010363	0.002609	0.00129																			92314142
642	9	rs140904511	25978994	G	C	0.958665	0.001757	0.004814	0.7	0.959765	-0.01775	0.006737	0.01	0.957555	0.020393	0.006914	0.0041	0.959765	-0.01775	0.006737	6.29e-05																			25978994
643	9	9:92315343	92315343	A	G	0.547463	0.004334	0.001892	0.026	0.547533	0.01023	0.002601	8.7e-05	0.547393	-0.00198	0.002764	0.42	0.547533	0.01023	0.002601	0.00112																			92315343
644	9	rs368451144	29208537	C	T	0.988583	-0.03551	0.008819	3.9e-05	0.988361	-0.04098	0.011874	0.00045	0.988807	-0.03348	0.013175	0.013																							29208537
645	9	9:92315487	92315487	G	T	0.547954	0.004307	0.001892	0.027	0.547868	0.010162	0.002601	9.8e-05	0.548041	-0.00195	0.002764	0.43	0.547868	0.010162	0.002601	0.00123																			92315487
646	9	rs368867736	29827816	T	C	0.987719	-0.03662	0.008656	2e-05	0.987869	-0.04523	0.012008	0.00014	0.987567	-0.02943	0.012537	0.019																							29827816
647	9	rs150483786	121702645	T	C	0.967865	-0.01871	0.005375	0.00043	0.967796	-0.02954	0.007431	6.3e-05	0.967934	-0.00836	0.007809	0.28	0.967796	-0.02954	0.007431	0.0467																			122000000
648	9	rs150577563	84151677	G	T	0.988732	-0.03724	0.009337	7.2e-05	0.989478	-0.03551	0.013305	0.0075	0.98798	-0.04183	0.013191	0.0014	0.989478	-0.03551	0.013305	0.733																			84151677
649	9	rs370829092	84156516	C	A	0.987209	-0.0354	0.008978	8.7e-05	0.988134	-0.03228	0.012822	0.012	0.986276	-0.03985	0.012657	0.0014																							84156516
650	9	rs10968124	27811858	T	C	0.74098	-0.00771	0.002114	0.00026	0.744979	-0.00121	0.002923	0.63	0.73695	-0.01324	0.003072	2.6e-05	0.744979	-0.00121	0.002923	0.00407																			27811858
651	9	rs10511505	8621568	C	G	0.980029	0.027027	0.006708	6.4e-05	0.980059	0.011462	0.009241	0.21	0.979999	0.040237	0.009783	2.4e-05	0.980059	0.011462	0.009241	0.0303																			8621568
652	9	rs10732198	119547897	A	G	0.086623	0.013268	0.003405	7.7e-05	0.085056	0.017646	0.004723	0.00014	0.088203	0.009273	0.004931	0.069	0.085056	0.017646	0.004723	0.214																			120000000
653	9	rs10970046	31003452	G	A	0.357803	-0.00774	0.001968	9.1e-05	0.352385	-0.00919	0.002704	0.00062	0.363266	-0.00603	0.002878	0.035	0.352385	-0.00919	0.002704	0.418																			31003452
654	9	rs74744940	93865035	G	A	0.981708	-0.01494	0.007182	0.034	0.983195	-0.05066	0.010262	7.4e-07	0.980209	0.013318	0.010123	0.18																							93865035
655	9	rs144298348	128985610	A	G	0.984403	-0.02598	0.007984	0.0011	0.982999	-0.00991	0.010523	0.34	0.985818	-0.04903	0.012227	7e-05	0.982999	-0.00991	0.010523	0.0141																			129000000
656	9	rs144327621	66302200	A	G	0.950279	-0.00909	0.004606	0.045	0.952157	0.006848	0.006428	0.3	0.948385	-0.02722	0.006633	4e-05	0.952157	0.006848	0.006428	0.000187																			66302200
657	9	rs144341347	29225267	G	A	0.972226	-0.0235	0.005669	2.5e-05	0.973978	-0.03048	0.008063	0.00012	0.970459	-0.01971	0.008023	0.019	0.973978	-0.03048	0.008063	0.338																			29225267
658	9	rs144903960	29008982	C	T	0.980108	-0.02751	0.006698	3.8e-05	0.980217	-0.02989	0.009284	0.0013	0.979999	-0.02667	0.009708	0.0072	0.980217	-0.02989	0.009284	0.808																			29008982
659	9	rs111305749	10676462	T	C	0.925022	0.013241	0.003665	0.00032	0.925845	0.020354	0.005124	8.6e-05	0.924192	0.006427	0.005267	0.22	0.925845	0.020354	0.005124	0.0549																			10676462
660	9	rs145382521	25962879	C	T	0.961179	0.001013	0.005014	0.84	0.963222	-0.01994	0.007099	0.0056	0.95912	0.019933	0.007124	0.0063	0.963222	-0.01994	0.007099	5.94e-05																			25962879
661	9	rs12551833	12246923	A	G	0.850184	0.00467	0.002621	0.082	0.844278	0.014029	0.003566	9e-05	0.856137	-0.00486	0.003873	0.2	0.844278	0.014029	0.003566	0.000279																			12246923
662	9	rs12555624	26258290	T	A	0.85489	0.0111	0.00268	3.5e-05	0.85422	0.013314	0.003707	0.00029	0.855565	0.009245	0.003893	0.016	0.85422	0.013314	0.003707	0.443																			26258290
663	9	rs16914227	29020680	G	A	0.980849	-0.02666	0.006798	8.9e-05	0.980823	-0.03078	0.009415	0.0012	0.980876	-0.02453	0.009861	0.015	0.980823	-0.03078	0.009415	0.643																			29020680
664	9	rs114718251	29665934	A	G	0.985261	-0.03416	0.007859	1.2e-05	0.985541	-0.03964	0.010929	0.00027	0.984978	-0.03061	0.011354	0.008	0.985541	-0.03964	0.010929	0.562																			29665934
665	9	rs77503442	84132677	C	T	0.988909	-0.03706	0.009222	6.5e-05	0.989452	-0.03791	0.013041	0.0036	0.988362	-0.03898	0.013116	0.0027																							84132677
666	9	rs539060266	137669701	G	A	0.989904	-0.03247	0.009248	0.0004					0.986098	-0.04911	0.011377	5e-06																							138000000
667	9	rs2302780	132401824	G	A	0.026641	-0.01013	0.005805	0.081	0.025681	0.014001	0.008111	0.077	0.027608	-0.03262	0.00835	8.3e-05	0.025681	0.014001	0.008111	4.99e-05																			132000000
668	9	rs546897055	29008757	A	C	0.98122	-0.02736	0.006886	7.3e-05	0.981308	-0.03177	0.009533	0.00092	0.981131	-0.02457	0.009992	0.016																							29008757
669	9	rs2777325	138168114	C	T	0.179944	0.005518	0.002457	0.021	0.175328	-0.00312	0.003442	0.38	0.184597	0.013577	0.003526	9.5e-05																							138000000
670	9	rs7852805	119550176	A	C	0.117684	0.010218	0.002895	0.00035	0.115443	0.015905	0.004005	5.6e-05	0.119944	0.004267	0.004203	0.31																							120000000
671	9	rs7875444	31002197	A	C	0.775307	0.008695	0.002222	8.9e-05	0.783024	0.011755	0.003098	0.00015	0.767527	0.005771	0.003205	0.073																							31002197
672	9	rs75840412	18571659	C	G	0.974262	-0.01787	0.005963	0.0025	0.972918	-0.00371	0.007955	0.59	0.975617	-0.03616	0.009002	6.6e-05																							18571659
673	9	rs112949855	25964108	G	A	0.923588	0.002123	0.00356	0.52	0.923177	-0.01105	0.004892	0.027	0.924002	0.016872	0.005204	0.0015	0.923177	-0.01105	0.004892	7.52e-05																			25964108
674	9	rs111874215	26017290	T	C	0.891687	0.00321	0.00303	0.25	0.889661	-0.00777	0.004118	0.07	0.893729	0.016246	0.00448	0.00034	0.889661	-0.00777	0.004118	6.43e-05																			26017290
675	9	rs373924997	29601615	C	T	0.988289	-0.03812	0.008833	1.4e-05	0.98838	-0.05306	0.012207	1.2e-05	0.988196	-0.02419	0.01284	0.065																							29601615
676	9	rs148394239	96537038	T	C	0.987212	-0.03711	0.008713	2.2e-05	0.987276	-0.03198	0.011959	0.0078	0.987147	-0.04171	0.012754	0.0012	0.987276	-0.03198	0.011959	0.573																			96537038
677	9	rs148868766	66260556	C	G	0.945563	-0.00854	0.004261	0.044	0.94783	0.00623	0.005975	0.3	0.943278	-0.02488	0.006108	4.6e-05	0.94783	0.00623	0.005975	0.000226																			66260556
678	9	9:84142655	84142655	G	C	0.988593	-0.03817	0.009128	3.2e-05	0.989238	-0.03919	0.012952	0.0025	0.987942	-0.03991	0.012944	0.0019	0.989238	-0.03919	0.012952	0.968																			84142655
679	9	9:92313060	92313060	G	A	0.545683	0.004458	0.001903	0.022	0.54549	0.010247	0.002612	9e-05	0.545879	-0.00172	0.002784	0.48	0.54549	0.010247	0.002612	0.0015																			92313060
680	9	9:92313997	92313997	A	G	0.545484	0.004533	0.001899	0.02	0.54525	0.010255	0.002609	8.9e-05	0.54572	-0.00153	0.002776	0.52	0.54525	0.010255	0.002609	0.00173																			92313997
681	9	rs572632058	137669947	C	T	0.987763	-0.02535	0.008457	0.0024					0.983986	-0.04195	0.01064	2.5e-05																							138000000
682	9	9:92314302	92314302	T	C	0.54663	0.004497	0.001899	0.021	0.546581	0.010363	0.002609	7.4e-05	0.54668	-0.00174	0.002776	0.48	0.546581	0.010363	0.002609	0.00129																			92314302
683	9	rs115797473	29229514	C	T	0.966117	-0.02297	0.005343	1.3e-05	0.967455	-0.02952	0.007488	6.6e-05	0.964767	-0.01952	0.007662	0.015	0.967455	-0.02952	0.007488	0.344																			29229514
684	9	9:92315411	92315411	C	T	0.547463	0.004334	0.001892	0.026	0.547533	0.01023	0.002601	8.7e-05	0.547393	-0.00198	0.002764	0.42	0.547533	0.01023	0.002601	0.00112																			92315411
685	9	rs115965069	29007440	A	T	0.980913	-0.02676	0.006817	8.9e-05	0.981012	-0.03127	0.009454	0.001	0.980813	-0.02404	0.009875	0.017	0.981012	-0.03127	0.009454	0.592																			29007440
686	9	rs181832143	84151913	A	T	0.988732	-0.03724	0.009337	7.2e-05	0.989478	-0.03551	0.013305	0.0075	0.98798	-0.04183	0.013191	0.0014	0.989478	-0.03551	0.013305	0.733																			84151913
687	9	rs574134243	29602711	T	C	0.988225	-0.03766	0.008808	1.7e-05	0.98833	-0.05239	0.012179	1.4e-05	0.98812	-0.02396	0.012795	0.067																							29602711
688	9	rs59518950	29657794	A	T	0.984865	-0.03306	0.007819	2e-05	0.985554	-0.04526	0.011069	3.8e-05	0.984171	-0.02392	0.011109	0.033																							29657794
689	9	rs114093576	66268699	G	A	0.930327	-0.00474	0.003685	0.2	0.930356	0.009846	0.005057	0.051	0.930298	-0.02044	0.005396	0.00014	0.930356	0.009846	0.005057	3.36e-05																			66268699
690	9	rs368245336	29335388	G	A	0.987066	-0.03727	0.008456	8.9e-06	0.986544	-0.04125	0.011384	0.00026	0.987592	-0.03829	0.012635	0.0033																							29335388
691	9	rs4246847	22882305	T	C	0.810622	-0.00978	0.0024	4.2e-05	0.804693	-0.00921	0.003237	0.0043	0.816599	-0.0115	0.003579	0.002																							22882305
692	9	rs527420162	137657295	G	C									0.986447	-0.05524	0.011958	1.1e-06																							138000000
693	9	rs368189232	29487224	T	G	0.988545	-0.03891	0.008942	1.1e-05	0.988121	-0.04572	0.012078	0.00014	0.988972	-0.03357	0.013314	0.014																							29487224
694	9	rs10819551	132396281	G	C	0.026511	-0.01011	0.005755	0.079	0.025505	0.013704	0.008044	0.081	0.027525	-0.03223	0.008274	8.8e-05	0.025505	0.013704	0.008044	5.55e-05																			132000000
695	9	rs73410735	12230735	C	G	0.780336	0.005479	0.002247	0.016	0.772067	0.011977	0.003049	9.4e-05	0.788673	-0.00149	0.003332	0.69																							12230735
696	9	rs74751031	25969995	C	G	0.89036	0.005038	0.003027	0.089	0.889099	-0.00677	0.004142	0.12	0.891631	0.018851	0.004446	4.6e-05																							25969995
697	9	rs1778979	138168556	G	A	0.269645	0.004074	0.002145	0.051	0.262667	-0.00415	0.002994	0.17	0.276679	0.011991	0.003089	8.8e-05	0.262667	-0.00415	0.002994	0.000145																			138000000
698	9	rs10813415	31004169	A	G	0.780593	0.009126	0.002237	4.3e-05	0.786778	0.011859	0.003107	0.00014	0.774358	0.006343	0.003237	0.047	0.786778	0.011859	0.003107	0.213																			31004169
699	9	rs145675907	121678285	A	G	0.955362	-0.01552	0.004572	0.00065	0.956075	-0.02712	0.006297	1.5e-05	0.954643	-0.00467	0.00667	0.48	0.956075	-0.02712	0.006297	0.0132																			122000000
700	9	rs7872250	31001857	C	T	0.81511	0.009674	0.002376	4.3e-05	0.819026	0.012373	0.00329	0.00018	0.811161	0.007464	0.003448	0.025																							31001857
701	9	rs561031762	29008751	C	T	0.98122	-0.02736	0.006886	7.3e-05	0.981308	-0.03177	0.009533	0.00092	0.981131	-0.02457	0.009992	0.016																							29008751
702	9	rs376758705	29483185	C	T	0.989232	-0.04118	0.009259	7.3e-06	0.989112	-0.04857	0.012681	0.00011	0.989354	-0.03551	0.013582	0.011																							29483185
703	9	rs184361426	66260578	A	G	0.945563	-0.00854	0.004261	0.044	0.94783	0.00623	0.005975	0.3	0.943278	-0.02488	0.006108	4.6e-05	0.94783	0.00623	0.005975	0.000226																			66260578
704	9	9:29676822	29676822	T	C	0.987199	-0.03884	0.008353	2.7e-06	0.987636	-0.04569	0.011753	8.8e-05	0.986759	-0.03354	0.011935	0.0052	0.987636	-0.04569	0.011753	0.463																			29676822
705	9	rs7043880	27813695	A	G	0.536882	-0.00581	0.001857	0.0016	0.543559	-0.00059	0.002545	0.76	0.530151	-0.01124	0.002722	4.3e-05																							27813695
706	9	rs150403495	44107073	C	T	0.943967	-0.00902	0.004047	0.024	0.946486	0.003348	0.005679	0.57	0.941427	-0.02272	0.005797	9e-05	0.946486	0.003348	0.005679	0.00114																			44107073
707	9	rs562818161	137657137	C	T									0.986403	-0.05552	0.011914	9.3e-07																							138000000
708	9	rs115245846	121698757	A	G	0.971852	-0.02277	0.00575	5.8e-05	0.970988	-0.02873	0.007832	0.0002	0.972723	-0.01713	0.008483	0.048	0.970988	-0.02873	0.007832	0.309																			122000000
709	9	rs72501416	12250978	G	A	0.798486	0.004998	0.002323	0.034	0.79149	0.014201	0.003154	7e-06	0.805539	-0.00445	0.003443	0.2																							12250978
710	9	rs374650663	29600677	T	C	0.986879	-0.03286	0.008357	7.6e-05	0.986633	-0.04244	0.011406	0.00017	0.987128	-0.02419	0.012302	0.057																							29600677
711	9	rs12350396	38487113	T	C	0.855802	-0.00468	0.002749	0.095	0.85986	0.009325	0.003808	0.013	0.851711	-0.01842	0.003987	8.2e-06	0.85986	0.009325	0.003808	3.46e-07																			38487113
712	9	rs183749581	84142656	C	G	0.988168	-0.03824	0.009072	2.8e-05	0.988878	-0.04077	0.012883	0.0015	0.987452	-0.03861	0.012855	0.0025	0.988878	-0.04077	0.012883	0.904																			84142656
1	4	rs6822907	91727798	A	C	0.601232	0.002505	0.001895	0.17	0.595666	0.010603	0.002613	4.7e-05	0.606843	-0.00576	0.002765	0.034					4	91703241	91703241	rs17186106	Lee JJ	43304	Nat Genet	www.ncbi.nlm.nih.gov/pubmed/30038396	Gene discovery and polygenic prediction from a genome-wide association study of educational attainment in 1.1 million individuals.	Educational attainment (years of education)	up to 1,131,881 European ancestry individuals		CCSER1	0.1771	0.0108	4e-09	self reported educational attainment	Lee JJ, Nat Genet, 2018	24557
2	4	rs77617028	91724608	T	C	0.602081	0.002557	0.001897	0.17	0.596511	0.010707	0.002614	4e-05	0.607695	-0.00577	0.002768	0.033					4	91703241	91703241	rs17186106	Lee JJ	43304	Nat Genet	www.ncbi.nlm.nih.gov/pubmed/30038396	Gene discovery and polygenic prediction from a genome-wide association study of educational attainment in 1.1 million individuals.	Educational attainment (years of education)	up to 1,131,881 European ancestry individuals		CCSER1	0.1771	0.0108	4e-09	self reported educational attainment	Lee JJ, Nat Genet, 2018	21367
3	4	rs11941951	91714942	G	A	0.545737	0.002428	0.001858	0.17	0.541149	0.009431	0.00256	0.00023	0.550363	-0.0049	0.002713	0.067	0.541149	0.009431	0.00256	9.94e-05	4	91703241	91703241	rs17186106	Lee JJ	43304	Nat Genet	www.ncbi.nlm.nih.gov/pubmed/30038396	Gene discovery and polygenic prediction from a genome-wide association study of educational attainment in 1.1 million individuals.	Educational attainment (years of education)	up to 1,131,881 European ancestry individuals		CCSER1	0.1771	0.0108	4e-09	self reported educational attainment	Lee JJ, Nat Genet, 2018	11701
4	4	rs2123961	91721940	G	A	0.602575	0.002455	0.001901	0.18	0.596783	0.010576	0.002619	5.2e-05	0.608414	-0.0059	0.002776	0.03	0.596783	0.010576	0.002619	1.23e-05	4	91703241	91703241	rs17186106	Lee JJ	43304	Nat Genet	www.ncbi.nlm.nih.gov/pubmed/30038396	Gene discovery and polygenic prediction from a genome-wide association study of educational attainment in 1.1 million individuals.	Educational attainment (years of education)	up to 1,131,881 European ancestry individuals		CCSER1	0.1771	0.0108	4e-09	self reported educational attainment	Lee JJ, Nat Genet, 2018	18699
5	4	rs7666587	91727801	G	A	0.601229	0.002506	0.001895	0.17	0.595666	0.010603	0.002613	4.7e-05	0.606837	-0.00575	0.002765	0.034					4	91703241	91703241	rs17186106	Lee JJ	43304	Nat Genet	www.ncbi.nlm.nih.gov/pubmed/30038396	Gene discovery and polygenic prediction from a genome-wide association study of educational attainment in 1.1 million individuals.	Educational attainment (years of education)	up to 1,131,881 European ancestry individuals		CCSER1	0.1771	0.0108	4e-09	self reported educational attainment	Lee JJ, Nat Genet, 2018	24560
6	4	rs111500722	91725242	T	C	0.601998	0.00255	0.001896	0.17	0.596442	0.010702	0.002613	4.1e-05	0.6076	-0.00578	0.002768	0.033	0.596442	0.010702	0.002613	1.15e-05	4	91703241	91703241	rs17186106	Lee JJ	43304	Nat Genet	www.ncbi.nlm.nih.gov/pubmed/30038396	Gene discovery and polygenic prediction from a genome-wide association study of educational attainment in 1.1 million individuals.	Educational attainment (years of education)	up to 1,131,881 European ancestry individuals		CCSER1	0.1771	0.0108	4e-09	self reported educational attainment	Lee JJ, Nat Genet, 2018	22001
7	4	rs62314107	91725080	T	C	0.601998	0.00255	0.001896	0.17	0.596442	0.010702	0.002613	4.1e-05	0.6076	-0.00578	0.002768	0.033					4	91703241	91703241	rs17186106	Lee JJ	43304	Nat Genet	www.ncbi.nlm.nih.gov/pubmed/30038396	Gene discovery and polygenic prediction from a genome-wide association study of educational attainment in 1.1 million individuals.	Educational attainment (years of education)	up to 1,131,881 European ancestry individuals		CCSER1	0.1771	0.0108	4e-09	self reported educational attainment	Lee JJ, Nat Genet, 2018	21839
8	4	rs11934481	91726360	A	C	0.60223	0.002563	0.001894	0.16	0.596896	0.010709	0.002613	4e-05	0.607606	-0.00572	0.002762	0.034	0.596896	0.010709	0.002613	1.21e-05	4	91703241	91703241	rs17186106	Lee JJ	43304	Nat Genet	www.ncbi.nlm.nih.gov/pubmed/30038396	Gene discovery and polygenic prediction from a genome-wide association study of educational attainment in 1.1 million individuals.	Educational attainment (years of education)	up to 1,131,881 European ancestry individuals		CCSER1	0.1771	0.0108	4e-09	self reported educational attainment	Lee JJ, Nat Genet, 2018	23119
9	4	rs11944234	91722073	G	A	0.601989	0.002464	0.001899	0.18	0.596013	0.010615	0.002616	4.8e-05	0.608013	-0.00589	0.002773	0.03	0.596013	0.010615	0.002616	1.16e-05	4	91703241	91703241	rs17186106	Lee JJ	43304	Nat Genet	www.ncbi.nlm.nih.gov/pubmed/30038396	Gene discovery and polygenic prediction from a genome-wide association study of educational attainment in 1.1 million individuals.	Educational attainment (years of education)	up to 1,131,881 European ancestry individuals		CCSER1	0.1771	0.0108	4e-09	self reported educational attainment	Lee JJ, Nat Genet, 2018	18832
10	4	rs11942486	91725979	G	A	0.602147	0.002541	0.001896	0.17	0.596657	0.010702	0.002615	4.1e-05	0.607683	-0.00578	0.002765	0.033	0.596657	0.010702	0.002615	1.15e-05	4	91703241	91703241	rs17186106	Lee JJ	43304	Nat Genet	www.ncbi.nlm.nih.gov/pubmed/30038396	Gene discovery and polygenic prediction from a genome-wide association study of educational attainment in 1.1 million individuals.	Educational attainment (years of education)	up to 1,131,881 European ancestry individuals		CCSER1	0.1771	0.0108	4e-09	self reported educational attainment	Lee JJ, Nat Genet, 2018	22738
11	4	rs1377921	91722561	G	A	0.602214	0.002439	0.0019	0.18	0.596329	0.010608	0.002618	4.9e-05	0.608147	-0.00593	0.002774	0.029	0.596329	0.010608	0.002618	1.13e-05	4	91703241	91703241	rs17186106	Lee JJ	43304	Nat Genet	www.ncbi.nlm.nih.gov/pubmed/30038396	Gene discovery and polygenic prediction from a genome-wide association study of educational attainment in 1.1 million individuals.	Educational attainment (years of education)	up to 1,131,881 European ancestry individuals		CCSER1	0.1771	0.0108	4e-09	self reported educational attainment	Lee JJ, Nat Genet, 2018	19320
12	4	rs7666611	91727860	G	C	0.601976	0.002553	0.001894	0.17	0.596575	0.010654	0.002612	4.3e-05	0.607422	-0.00569	0.002763	0.035					4	91703241	91703241	rs17186106	Lee JJ	43304	Nat Genet	www.ncbi.nlm.nih.gov/pubmed/30038396	Gene discovery and polygenic prediction from a genome-wide association study of educational attainment in 1.1 million individuals.	Educational attainment (years of education)	up to 1,131,881 European ancestry individuals		CCSER1	0.1771	0.0108	4e-09	self reported educational attainment	Lee JJ, Nat Genet, 2018	24619
13	4	rs6532249	91727572	A	T	0.602078	0.002528	0.001895	0.17	0.596644	0.010683	0.002613	4.1e-05	0.607555	-0.00576	0.002764	0.033					4	91703241	91703241	rs17186106	Lee JJ	43304	Nat Genet	www.ncbi.nlm.nih.gov/pubmed/30038396	Gene discovery and polygenic prediction from a genome-wide association study of educational attainment in 1.1 million individuals.	Educational attainment (years of education)	up to 1,131,881 European ancestry individuals		CCSER1	0.1771	0.0108	4e-09	self reported educational attainment	Lee JJ, Nat Genet, 2018	24331
14	4	rs11722092	91721323	T	C	0.601916	0.002503	0.001899	0.17	0.595515	0.010735	0.002618	4e-05	0.608369	-0.00588	0.002772	0.031	0.595515	0.010735	0.002618	1.02e-05	4	91703241	91703241	rs17186106	Lee JJ	43304	Nat Genet	www.ncbi.nlm.nih.gov/pubmed/30038396	Gene discovery and polygenic prediction from a genome-wide association study of educational attainment in 1.1 million individuals.	Educational attainment (years of education)	up to 1,131,881 European ancestry individuals		CCSER1	0.1771	0.0108	4e-09	self reported educational attainment	Lee JJ, Nat Genet, 2018	18082
15	4	rs10516878	91725867	A	G	0.60228	0.00255	0.001896	0.17	0.596814	0.010714	0.002615	4e-05	0.607791	-0.00578	0.002765	0.033	0.596814	0.010714	0.002615	1.14e-05	4	91703241	91703241	rs17186106	Lee JJ	43304	Nat Genet	www.ncbi.nlm.nih.gov/pubmed/30038396	Gene discovery and polygenic prediction from a genome-wide association study of educational attainment in 1.1 million individuals.	Educational attainment (years of education)	up to 1,131,881 European ancestry individuals		CCSER1	0.1771	0.0108	4e-09	self reported educational attainment	Lee JJ, Nat Genet, 2018	22626
16	4	rs6532248	91727222	T	C	0.602138	0.002575	0.001895	0.16	0.596821	0.01069	0.002613	4.1e-05	0.607498	-0.00568	0.002763	0.036					4	91703241	91703241	rs17186106	Lee JJ	43304	Nat Genet	www.ncbi.nlm.nih.gov/pubmed/30038396	Gene discovery and polygenic prediction from a genome-wide association study of educational attainment in 1.1 million individuals.	Educational attainment (years of education)	up to 1,131,881 European ancestry individuals		CCSER1	0.1771	0.0108	4e-09	self reported educational attainment	Lee JJ, Nat Genet, 2018	23981
17	4	rs6532246	91727148	A	T	0.602078	0.002568	0.001894	0.16	0.596764	0.01068	0.002613	4.2e-05	0.607434	-0.00569	0.002763	0.035					4	91703241	91703241	rs17186106	Lee JJ	43304	Nat Genet	www.ncbi.nlm.nih.gov/pubmed/30038396	Gene discovery and polygenic prediction from a genome-wide association study of educational attainment in 1.1 million individuals.	Educational attainment (years of education)	up to 1,131,881 European ancestry individuals		CCSER1	0.1771	0.0108	4e-09	self reported educational attainment	Lee JJ, Nat Genet, 2018	23907
18	4	rs60209368	91719185	C	G	0.525035	0.002725	0.001855	0.13	0.521991	0.010521	0.002558	3.7e-05	0.528104	-0.00516	0.002706	0.049					4	91703241	91703241	rs17186106	Lee JJ	43304	Nat Genet	www.ncbi.nlm.nih.gov/pubmed/30038396	Gene discovery and polygenic prediction from a genome-wide association study of educational attainment in 1.1 million individuals.	Educational attainment (years of education)	up to 1,131,881 European ancestry individuals		CCSER1	0.1771	0.0108	4e-09	self reported educational attainment	Lee JJ, Nat Genet, 2018	15944
19	4	rs11732715	91725407	C	A	0.601998	0.00255	0.001896	0.17	0.596442	0.010702	0.002613	4.1e-05	0.6076	-0.00578	0.002768	0.033	0.596442	0.010702	0.002613	1.15e-05	4	91703241	91703241	rs17186106	Lee JJ	43304	Nat Genet	www.ncbi.nlm.nih.gov/pubmed/30038396	Gene discovery and polygenic prediction from a genome-wide association study of educational attainment in 1.1 million individuals.	Educational attainment (years of education)	up to 1,131,881 European ancestry individuals		CCSER1	0.1771	0.0108	4e-09	self reported educational attainment	Lee JJ, Nat Genet, 2018	22166
20	4	rs11932857	91715008	A	G	0.546364	0.002688	0.00185	0.13	0.541887	0.009677	0.002548	0.00014	0.550878	-0.00463	0.002703	0.083	0.541887	0.009677	0.002548	9.58e-05	4	91703241	91703241	rs17186106	Lee JJ	43304	Nat Genet	www.ncbi.nlm.nih.gov/pubmed/30038396	Gene discovery and polygenic prediction from a genome-wide association study of educational attainment in 1.1 million individuals.	Educational attainment (years of education)	up to 1,131,881 European ancestry individuals		CCSER1	0.1771	0.0108	4e-09	self reported educational attainment	Lee JJ, Nat Genet, 2018	11767
21	4	rs13122202	91725945	C	T	0.602147	0.002541	0.001896	0.17	0.596657	0.010702	0.002615	4.1e-05	0.607683	-0.00578	0.002765	0.033	0.596657	0.010702	0.002615	1.15e-05	4	91703241	91703241	rs17186106	Lee JJ	43304	Nat Genet	www.ncbi.nlm.nih.gov/pubmed/30038396	Gene discovery and polygenic prediction from a genome-wide association study of educational attainment in 1.1 million individuals.	Educational attainment (years of education)	up to 1,131,881 European ancestry individuals		CCSER1	0.1771	0.0108	4e-09	self reported educational attainment	Lee JJ, Nat Genet, 2018	22704
22	4	rs4496548	91724830	T	C	0.601998	0.00255	0.001896	0.17	0.596442	0.010702	0.002613	4.1e-05	0.6076	-0.00578	0.002768	0.033					4	91703241	91703241	rs17186106	Lee JJ	43304	Nat Genet	www.ncbi.nlm.nih.gov/pubmed/30038396	Gene discovery and polygenic prediction from a genome-wide association study of educational attainment in 1.1 million individuals.	Educational attainment (years of education)	up to 1,131,881 European ancestry individuals		CCSER1	0.1771	0.0108	4e-09	self reported educational attainment	Lee JJ, Nat Genet, 2018	21589
23	4	rs11945420	91722766	C	G	0.602606	0.002458	0.001898	0.18	0.596745	0.010619	0.002615	4.7e-05	0.608516	-0.00592	0.00277	0.029	0.596745	0.010619	0.002615	1.1e-05	4	91703241	91703241	rs17186106	Lee JJ	43304	Nat Genet	www.ncbi.nlm.nih.gov/pubmed/30038396	Gene discovery and polygenic prediction from a genome-wide association study of educational attainment in 1.1 million individuals.	Educational attainment (years of education)	up to 1,131,881 European ancestry individuals		CCSER1	0.1771	0.0108	4e-09	self reported educational attainment	Lee JJ, Nat Genet, 2018	19525
24	4	rs11097267	91721573	T	A	0.601735	0.002419	0.0019	0.19	0.59542	0.010584	0.002619	5.2e-05	0.608102	-0.0059	0.002773	0.03	0.59542	0.010584	0.002619	1.2e-05	4	91703241	91703241	rs17186106	Lee JJ	43304	Nat Genet	www.ncbi.nlm.nih.gov/pubmed/30038396	Gene discovery and polygenic prediction from a genome-wide association study of educational attainment in 1.1 million individuals.	Educational attainment (years of education)	up to 1,131,881 European ancestry individuals		CCSER1	0.1771	0.0108	4e-09	self reported educational attainment	Lee JJ, Nat Genet, 2018	18332
25	4	rs7666834	91727951	G	A	0.602112	0.002522	0.001895	0.17	0.596675	0.010681	0.002612	4.1e-05	0.607593	-0.00577	0.002764	0.033					4	91703241	91703241	rs17186106	Lee JJ	43304	Nat Genet	www.ncbi.nlm.nih.gov/pubmed/30038396	Gene discovery and polygenic prediction from a genome-wide association study of educational attainment in 1.1 million individuals.	Educational attainment (years of education)	up to 1,131,881 European ancestry individuals		CCSER1	0.1771	0.0108	4e-09	self reported educational attainment	Lee JJ, Nat Genet, 2018	24710
26	4	rs11097266	91721548	A	G	0.599101	0.002101	0.001895	0.25	0.592569	0.010196	0.002611	9.1e-05	0.605686	-0.00617	0.002766	0.023	0.592569	0.010196	0.002611	1.32e-05	4	91703241	91703241	rs17186106	Lee JJ	43304	Nat Genet	www.ncbi.nlm.nih.gov/pubmed/30038396	Gene discovery and polygenic prediction from a genome-wide association study of educational attainment in 1.1 million individuals.	Educational attainment (years of education)	up to 1,131,881 European ancestry individuals		CCSER1	0.1771	0.0108	4e-09	self reported educational attainment	Lee JJ, Nat Genet, 2018	18307
27	4	rs1840307	91724446	A	G	0.601998	0.00255	0.001896	0.17	0.596442	0.010702	0.002613	4.1e-05	0.6076	-0.00578	0.002768	0.033	0.596442	0.010702	0.002613	1.15e-05	4	91703241	91703241	rs17186106	Lee JJ	43304	Nat Genet	www.ncbi.nlm.nih.gov/pubmed/30038396	Gene discovery and polygenic prediction from a genome-wide association study of educational attainment in 1.1 million individuals.	Educational attainment (years of education)	up to 1,131,881 European ancestry individuals		CCSER1	0.1771	0.0108	4e-09	self reported educational attainment	Lee JJ, Nat Genet, 2018	21205
28	4	rs6815961	91726636	C	A	0.602252	0.002554	0.001895	0.17	0.596953	0.010696	0.002614	4.1e-05	0.607593	-0.00572	0.002762	0.034					4	91703241	91703241	rs17186106	Lee JJ	43304	Nat Genet	www.ncbi.nlm.nih.gov/pubmed/30038396	Gene discovery and polygenic prediction from a genome-wide association study of educational attainment in 1.1 million individuals.	Educational attainment (years of education)	up to 1,131,881 European ancestry individuals		CCSER1	0.1771	0.0108	4e-09	self reported educational attainment	Lee JJ, Nat Genet, 2018	23395
29	4	rs1377919	91722525	T	A	0.602207	0.002478	0.0019	0.18	0.596347	0.010656	0.002618	4.5e-05	0.608115	-0.0059	0.002773	0.03	0.596347	0.010656	0.002618	1.11e-05	4	91703241	91703241	rs17186106	Lee JJ	43304	Nat Genet	www.ncbi.nlm.nih.gov/pubmed/30038396	Gene discovery and polygenic prediction from a genome-wide association study of educational attainment in 1.1 million individuals.	Educational attainment (years of education)	up to 1,131,881 European ancestry individuals		CCSER1	0.1771	0.0108	4e-09	self reported educational attainment	Lee JJ, Nat Genet, 2018	19284
30	4	rs1840308	91724547	G	A	0.602087	0.002556	0.001897	0.17	0.596549	0.010705	0.002614	4e-05	0.60767	-0.00577	0.002768	0.033	0.596549	0.010705	0.002614	1.17e-05	4	91703241	91703241	rs17186106	Lee JJ	43304	Nat Genet	www.ncbi.nlm.nih.gov/pubmed/30038396	Gene discovery and polygenic prediction from a genome-wide association study of educational attainment in 1.1 million individuals.	Educational attainment (years of education)	up to 1,131,881 European ancestry individuals		CCSER1	0.1771	0.0108	4e-09	self reported educational attainment	Lee JJ, Nat Genet, 2018	21306
31	4	rs1377918	91722239	G	A	0.601992	0.002456	0.001899	0.18	0.596045	0.010606	0.002616	4.9e-05	0.607988	-0.00589	0.002773	0.03	0.596045	0.010606	0.002616	1.17e-05	4	91703241	91703241	rs17186106	Lee JJ	43304	Nat Genet	www.ncbi.nlm.nih.gov/pubmed/30038396	Gene discovery and polygenic prediction from a genome-wide association study of educational attainment in 1.1 million individuals.	Educational attainment (years of education)	up to 1,131,881 European ancestry individuals		CCSER1	0.1771	0.0108	4e-09	self reported educational attainment	Lee JJ, Nat Genet, 2018	18998
32	4	rs6822836	91727562	G	A	0.602331	0.002538	0.001895	0.17	0.596966	0.010739	0.002614	3.8e-05	0.60774	-0.00579	0.002764	0.032					4	91703241	91703241	rs17186106	Lee JJ	43304	Nat Genet	www.ncbi.nlm.nih.gov/pubmed/30038396	Gene discovery and polygenic prediction from a genome-wide association study of educational attainment in 1.1 million individuals.	Educational attainment (years of education)	up to 1,131,881 European ancestry individuals		CCSER1	0.1771	0.0108	4e-09	self reported educational attainment	Lee JJ, Nat Genet, 2018	24321
33	4	rs6841940	91726854	T	C	0.602065	0.002569	0.001894	0.16	0.596751	0.010682	0.002613	4.2e-05	0.607422	-0.00569	0.002763	0.035					4	91703241	91703241	rs17186106	Lee JJ	43304	Nat Genet	www.ncbi.nlm.nih.gov/pubmed/30038396	Gene discovery and polygenic prediction from a genome-wide association study of educational attainment in 1.1 million individuals.	Educational attainment (years of education)	up to 1,131,881 European ancestry individuals		CCSER1	0.1771	0.0108	4e-09	self reported educational attainment	Lee JJ, Nat Genet, 2018	23613
34	4	rs7668936	91723078	G	A	0.607322	0.002229	0.001905	0.23	0.60159	0.010345	0.002625	7.9e-05	0.613101	-0.00613	0.002781	0.025					4	91703241	91703241	rs17186106	Lee JJ	43304	Nat Genet	www.ncbi.nlm.nih.gov/pubmed/30038396	Gene discovery and polygenic prediction from a genome-wide association study of educational attainment in 1.1 million individuals.	Educational attainment (years of education)	up to 1,131,881 European ancestry individuals		CCSER1	0.1771	0.0108	4e-09	self reported educational attainment	Lee JJ, Nat Genet, 2018	19837
35	4	rs1840309	91724592	G	T	0.602087	0.002556	0.001897	0.17	0.596549	0.010705	0.002614	4e-05	0.60767	-0.00577	0.002768	0.033	0.596549	0.010705	0.002614	1.17e-05	4	91703241	91703241	rs17186106	Lee JJ	43304	Nat Genet	www.ncbi.nlm.nih.gov/pubmed/30038396	Gene discovery and polygenic prediction from a genome-wide association study of educational attainment in 1.1 million individuals.	Educational attainment (years of education)	up to 1,131,881 European ancestry individuals		CCSER1	0.1771	0.0108	4e-09	self reported educational attainment	Lee JJ, Nat Genet, 2018	21351
36	4	rs6532247	91727206	C	T	0.602249	0.002566	0.001895	0.16	0.596972	0.010679	0.002615	4.2e-05	0.607568	-0.00568	0.002764	0.036					4	91703241	91703241	rs17186106	Lee JJ	43304	Nat Genet	www.ncbi.nlm.nih.gov/pubmed/30038396	Gene discovery and polygenic prediction from a genome-wide association study of educational attainment in 1.1 million individuals.	Educational attainment (years of education)	up to 1,131,881 European ancestry individuals		CCSER1	0.1771	0.0108	4e-09	self reported educational attainment	Lee JJ, Nat Genet, 2018	23965
37	4	rs78423393	77007122	G	A	0.676542	0.007815	0.001987	8.6e-05	0.668275	0.009931	0.002727	0.00027	0.684877	0.005703	0.002914	0.036					4	77024396	77024396	rs79955867	Chung J	43089	Alzheimers Dement	www.ncbi.nlm.nih.gov/pubmed/29274321	Genome-wide association study of Alzheimer's disease endophenotypes at prediagnosis stages.	Hippocampal volume	305 European ancestry cognitively normal individuals, 581 European ancestry mild cognitive impairment cases, 190 European ancestry Alzheimer's disease dementia cases		ART3	0.01	1.23	3e-07	hippocampal volume	Chung J, Alzheimers Dement, 2017	17274
38	4	rs6849653	77006977	C	T	0.676973	0.007783	0.001987	9.3e-05	0.668755	0.009864	0.002727	0.0003	0.685258	0.00568	0.002915	0.037					4	77024396	77024396	rs79955867	Chung J	43089	Alzheimers Dement	www.ncbi.nlm.nih.gov/pubmed/29274321	Genome-wide association study of Alzheimer's disease endophenotypes at prediagnosis stages.	Hippocampal volume	305 European ancestry cognitively normal individuals, 581 European ancestry mild cognitive impairment cases, 190 European ancestry Alzheimer's disease dementia cases		ART3	0.01	1.23	3e-07	hippocampal volume	Chung J, Alzheimers Dement, 2017	17419
39	4	rs6856609	77015259	C	A	0.59479	-0.00774	0.001913	5.7e-05	0.605356	-0.01007	0.00265	0.00015	0.584139	-0.00487	0.002779	0.06					4	77024396	77024396	rs79955867	Chung J	43089	Alzheimers Dement	www.ncbi.nlm.nih.gov/pubmed/29274321	Genome-wide association study of Alzheimer's disease endophenotypes at prediagnosis stages.	Hippocampal volume	305 European ancestry cognitively normal individuals, 581 European ancestry mild cognitive impairment cases, 190 European ancestry Alzheimer's disease dementia cases		ART3	0.01	1.23	3e-07	hippocampal volume	Chung J, Alzheimers Dement, 2017	9137
40	4	rs4274876	77004178	G	A	0.335039	-0.00781	0.001965	7.3e-05	0.343938	-0.01014	0.002704	0.00017	0.326068	-0.00544	0.002874	0.039					4	77024396	77024396	rs79955867	Chung J	43089	Alzheimers Dement	www.ncbi.nlm.nih.gov/pubmed/29274321	Genome-wide association study of Alzheimer's disease endophenotypes at prediagnosis stages.	Hippocampal volume	305 European ancestry cognitively normal individuals, 581 European ancestry mild cognitive impairment cases, 190 European ancestry Alzheimer's disease dementia cases		ART3	0.01	1.23	3e-07	hippocampal volume	Chung J, Alzheimers Dement, 2017	20218
41	4	rs6828078	77010790	C	A	0.676498	0.007905	0.001989	7.1e-05	0.668105	0.010153	0.002728	0.0002	0.684959	0.005626	0.002918	0.039					4	77024396	77024396	rs79955867	Chung J	43089	Alzheimers Dement	www.ncbi.nlm.nih.gov/pubmed/29274321	Genome-wide association study of Alzheimer's disease endophenotypes at prediagnosis stages.	Hippocampal volume	305 European ancestry cognitively normal individuals, 581 European ancestry mild cognitive impairment cases, 190 European ancestry Alzheimer's disease dementia cases		ART3	0.01	1.23	3e-07	hippocampal volume	Chung J, Alzheimers Dement, 2017	13606
42	4	rs7662679	77002572	A	G	0.6764	0.007765	0.001983	9.3e-05	0.667928	0.009817	0.002722	0.00032	0.68494	0.00571	0.002908	0.036					4	77024396	77024396	rs79955867	Chung J	43089	Alzheimers Dement	www.ncbi.nlm.nih.gov/pubmed/29274321	Genome-wide association study of Alzheimer's disease endophenotypes at prediagnosis stages.	Hippocampal volume	305 European ancestry cognitively normal individuals, 581 European ancestry mild cognitive impairment cases, 190 European ancestry Alzheimer's disease dementia cases		ART3	0.01	1.23	3e-07	hippocampal volume	Chung J, Alzheimers Dement, 2017	21824
43	4	rs7683914	77002589	G	A	0.676739	0.007782	0.001985	9.1e-05	0.668219	0.009839	0.002724	0.00031	0.685328	0.005722	0.002911	0.035					4	77024396	77024396	rs79955867	Chung J	43089	Alzheimers Dement	www.ncbi.nlm.nih.gov/pubmed/29274321	Genome-wide association study of Alzheimer's disease endophenotypes at prediagnosis stages.	Hippocampal volume	305 European ancestry cognitively normal individuals, 581 European ancestry mild cognitive impairment cases, 190 European ancestry Alzheimer's disease dementia cases		ART3	0.01	1.23	3e-07	hippocampal volume	Chung J, Alzheimers Dement, 2017	21807
44	4	rs6847950	77006805	G	A	0.484441	0.0076	0.001865	4.9e-05	0.477025	0.008525	0.002585	0.00097	0.491917	0.006086	0.002708	0.017					4	77024396	77024396	rs79955867	Chung J	43089	Alzheimers Dement	www.ncbi.nlm.nih.gov/pubmed/29274321	Genome-wide association study of Alzheimer's disease endophenotypes at prediagnosis stages.	Hippocampal volume	305 European ancestry cognitively normal individuals, 581 European ancestry mild cognitive impairment cases, 190 European ancestry Alzheimer's disease dementia cases		ART3	0.01	1.23	3e-07	hippocampal volume	Chung J, Alzheimers Dement, 2017	17591
45	4	rs4379080	77030958	A	G	0.453842	0.00792	0.00189	2.9e-05	0.44407	0.008158	0.002615	0.0019	0.463692	0.007242	0.002748	0.007					4	77024396	77024396	rs79955867	Chung J	43089	Alzheimers Dement	www.ncbi.nlm.nih.gov/pubmed/29274321	Genome-wide association study of Alzheimer's disease endophenotypes at prediagnosis stages.	Hippocampal volume	305 European ancestry cognitively normal individuals, 581 European ancestry mild cognitive impairment cases, 190 European ancestry Alzheimer's disease dementia cases		ART3	0.01	1.23	3e-07	hippocampal volume	Chung J, Alzheimers Dement, 2017	6562
46	4	rs11097233	77025136	C	T	0.811483	-0.007	0.002385	0.0039	0.81579	-0.01379	0.003303	3.5e-05	0.807142	5.35e-05	0.003464	0.91	0.81579	-0.01379	0.003303	0.0034	4	77024396	77024396	rs79955867	Chung J	43089	Alzheimers Dement	www.ncbi.nlm.nih.gov/pubmed/29274321	Genome-wide association study of Alzheimer's disease endophenotypes at prediagnosis stages.	Hippocampal volume	305 European ancestry cognitively normal individuals, 581 European ancestry mild cognitive impairment cases, 190 European ancestry Alzheimer's disease dementia cases		ART3	0.01	1.23	3e-07	hippocampal volume	Chung J, Alzheimers Dement, 2017	740
47	4	rs6827840	185344932	C	T	0.93072	-0.00853	0.00373	0.024	0.927567	-0.01968	0.00498	7.8e-05	0.933897	0.002899	0.005631	0.5					4	185000000	185000000	rs17488073	Chung J	43089	Alzheimers Dement	www.ncbi.nlm.nih.gov/pubmed/29274321	Genome-wide association study of Alzheimer's disease endophenotypes at prediagnosis stages.	Hippocampal volume in Alzheimer's disease dementia	190 European ancestry Alzheimer's disease dementia cases		IRF2	0.16	0.83	2e-07	Alzheimer's disease, hippocampal volume	Chung J, Alzheimers Dement, 2017	15959
[truncated: 15,084 more rows]
