# Supplementary material for: Genetic associations with carotid intima-media thickness link to atherosclerosis with sex-specific effects in sub-Saharan Africans
Source: Nat Commun. 2022 Feb 14;13:855. doi: 10.1038/s41467-022-28276-x (PMC8844072; doi:10.1038/s41467-022-28276-x)
Supplement: Supplementary file 19 — Supplementary Data 10c [file 41467_2022_28276_MOESM19_ESM.xlsx]

## Sheet: GS
Supplementary Data10c: Gene-sets with significant enrichment for genes associated with gene-smoking interaction for cIMT based on positional, eQTL, or chromatin interaction of suggestive SNPs (p<1E-05) with cIMT in the male analysis.
Note: Hypergeometric tests of enrichment of gene-sets was implemented in FUMA and twotailed P-values are reported. These tests do not include genes implicated solely by GWGAS. All curated gene-sets were obtained from MSigDB (http://software.broadinstitute.org/gsea/msigdb/index.jsp). Set names link to an online description. N_set = number of genes in curated set; n_overlap = number of genes mapped…
Category	GeneSet	N_genes	N_overlap	p	adjP	genes	link
Chemical_and_Genetic_pertubation	ACEVEDO_LIVER_CANCER_WITH_H3K27ME3_UP	288	5	8.683301988604478e-07	0.0029809775726879176	GPR116:GPR111:GPR115:C6orf141:CRISP2	http://www.broadinstitute.org/gsea/msigdb/cards/ACEVEDO_LIVER_CANCER_WITH_H3K27ME3_UP
Positional_gene_sets	chr6p12	70	11	6.424655065549202e-25	2.0944375513690396e-22	CLIC5:RCAN2:MEP1A:GPR116:CD2AP:GPR111:GPR115:OPN5:PTCHD4:CENPQ:C6orf141	http://www.broadinstitute.org/gsea/msigdb/cards/chr6p12
Curated_gene_sets	ACEVEDO_LIVER_CANCER_WITH_H3K27ME3_UP	288	5	8.683301988604478e-07	0.004134988406973452	GPR116:GPR111:GPR115:C6orf141:CRISP2	http://www.broadinstitute.org/gsea/msigdb/cards/ACEVEDO_LIVER_CANCER_WITH_H3K27ME3_UP
microRNA_targets	ACTGTGA_MIR27A_MIR27B	473	4	0.00020090982753802092	0.04440107188590262	GSPT1:RCAN2:CD2AP:ELMO1	http://www.broadinstitute.org/gsea/msigdb/cards/ACTGTGA_MIR27A_MIR27B
