# Supplementary material for: Genetic associations with carotid intima-media thickness link to atherosclerosis with sex-specific effects in sub-Saharan Africans
Source: Nat Commun. 2022 Feb 14;13:855. doi: 10.1038/s41467-022-28276-x (PMC8844072; doi:10.1038/s41467-022-28276-x)
Supplement: Supplementary file 20 — Supplementary Data 11 [file 41467_2022_28276_MOESM20_ESM.xlsx]

## Sheet: reswithpower
Supplementary Data 11: Post-hoc power calculations based on Gwas significant results
	rsID	chr	pos	non effect allele	effect allele	MAF	gwasP	Beta	SE	IndSigSNP	Nearest Gene	Genic position	N	power_5e8	power_5e2
Combined analysis	rs552690895	5	107570359	A	G	0.013	2.5e-08	-0.043	0.008	rs552690895	FBXL17	intronic	7894	0.465686	0.999669
	rs6045318	20	1883451	G	A	0.024	4.7e-08	-0.031	0.006	rs6045318	SIRPA	intronic	7894	0.384624	0.999308
Female specific	rs115473055	1	111020548	T	C	0.08	1e-08	-0.026	0.005	rs115473055	CYMP	intergenic	3963	0.39398	0.999364
	rs150840489	15	71088277	A	G	0.037	2.4e-09	-0.051	0.009	rs150840489	RPL29P30	downstream	3963	0.576339	0.999885
Male speficifc	rs190770959	16	12158574	T	C	0.015	6.3e-09	-0.056	0.01	rs190770959	SNX29	intronic	3931	0.550326	0.999851
	rs147978408	16	12171475	C	T	0.016	6.6e-09	-0.055	0.01	rs190770959	SNX29	intronic	3931	0.511029	0.999783
pos: position, chr: chromosome, rsID: single nucleotide polymorphism, MAF: minor allele frequency for the combined sample (7894), beta: SNP effect for the combined analysis, SE: standard error , gwasP: p-value for the association test with BOLT-LMM, IndSigSNP: lead SNP for the signal. power_5e8: power to detect association at p-value 5E-08, power_5e2: power to detect association at p-value 0,05. …
